# Supplementary material for: N-(3-Methyl­benzo­yl)benzene­sulfonamide
Source: Acta Crystallogr Sect E Struct Rep Online. 2012 Apr 6;68(Pt 5):o1327. doi: 10.1107/S1600536812013931 (PMC3344466; doi:10.1107/S1600536812013931)
Supplement: Supplementary file 1 [file e-68-o1327-sup1.cif]

##############################################################################
#                                                                            #
# This CIF contains the data in a paper accepted for publication in          #
# Acta Crystallographica Section E. It conforms to the requirements of       #
# Notes for Authors for Acta Crystallographica Section E, and has been       #
# peer reviewed under the auspices of the IUCr Commission on Journals.       #
#                                                                            #
# Full details of the Crystallographic Information File format               #
# are given in the paper "The Crystallographic Information File (CIF):       #
# a New Standard Archive File for Crystallography" by S. R. Hall, F. H.      #
# Allen and I. D. Brown [Acta Cryst. (1991), A47, 655-685].                  #
#                                                                            #
# The current version of the core CIF dictionary is obtainable from          #
# ftp://ftp.iucr.org/pub/cif_core.dic.                                       #
#                                                                            #
# Software is freely available for graphical display of the structure(s)     #
# in this CIF. For information consult the CIF software page                 #
# http://www.iucr.org/resources/cif/software.                                #
#                                                                            #
# This file may be used for bona fide research purposes within the           #
# scientific community so long as proper attribution is given to the journal # 
# article from which it was obtained.                                        #
#                                                                            #
##############################################################################
data_I
_audit_creation_method     SHELXL-97
_chemical_name_systematic
;
<i>N</i>-(3-Methylbenzoyl)benzenesulfonamide
;
_chemical_name_common     ?
_chemical_formula_moiety     'C14 H13 N O3 S'
_chemical_formula_sum     'C14 H13 N O3 S'
_chemical_formula_iupac     'C14 H13 N O3 S'
_chemical_formula_weight     275.31
_chemical_melting_point     ?
_symmetry_cell_setting     monoclinic
_symmetry_space_group_name_H-M     'P 21/c'
_symmetry_space_group_name_HALL     '-P 2ybc'
loop_
    _symmetry_equiv_pos_as_xyz
    'x, y, z'
    '-x, y+1/2, -z+1/2'
    '-x, -y, -z'
    'x, -y-1/2, z-1/2'
_cell_length_a     11.6028(8)
_cell_length_b     35.100(3)
_cell_length_c     10.4886(8)
_cell_angle_alpha     90.00
_cell_angle_beta     100.920(7)
_cell_angle_gamma     90.00
_cell_volume     4194.2(6)
_cell_formula_units_Z     12
_cell_measurement_reflns_used     3245
_cell_measurement_theta_min     2.63
_cell_measurement_theta_max     27.87
_cell_measurement_temperature     293(2)
_exptl_crystal_description     plate
_exptl_crystal_colour     colourless
_exptl_crystal_size_max     0.46
_exptl_crystal_size_mid     0.30
_exptl_crystal_size_min     0.04
_exptl_crystal_density_diffrn     1.308
_exptl_crystal_density_meas     ?
_exptl_crystal_density_method     'not measured'
_exptl_crystal_F_000     1728
_exptl_absorpt_coefficient_mu     0.234
_exptl_absorpt_correction_type     multi-scan
_exptl_absorpt_process_details
;
(CrysAlis RED; Oxford Diffraction, 2009)
;
_exptl_absorpt_correction_T_min     0.9000
_exptl_absorpt_correction_T_max     0.9907
_exptl_special_details
;
CrysAlis RED (Oxford Diffraction, 2009)
Empirical absorption correction using spherical harmonics,
implemented in SCALE3 ABSPACK scaling algorithm.
;
_diffrn_ambient_temperature     293(2)
_diffrn_radiation_type     MoK\a
_diffrn_radiation_wavelength     0.71073
_diffrn_radiation_source     'fine-focus sealed tube'
_diffrn_radiation_monochromator     graphite
_diffrn_measurement_device_type
;
Oxford Diffraction Xcalibur diffractometer
with a Sapphire CCD detector
;
_diffrn_measurement_method
;
Rotation method data acquisition using omega
;
_diffrn_detector_area_resol_mean     ?
_diffrn_reflns_number     15537
_diffrn_reflns_av_R_equivalents     0.0454
_diffrn_reflns_av_sigmaI/netI     0.0834
_diffrn_reflns_theta_min     2.63
_diffrn_reflns_theta_max     25.03
_diffrn_reflns_theta_full     25.03
_diffrn_measured_fraction_theta_max     0.986
_diffrn_measured_fraction_theta_full     0.986
_diffrn_reflns_limit_h_min     -8
_diffrn_reflns_limit_h_max     13
_diffrn_reflns_limit_k_min     -41
_diffrn_reflns_limit_k_max     28
_diffrn_reflns_limit_l_min     -12
_diffrn_reflns_limit_l_max     12
_diffrn_standards_number     0
_diffrn_standards_interval_count     ?
_diffrn_standards_interval_time     ?
_diffrn_standards_decay_%     0
_refine_special_details
;
Refinement of <i>F</i>^2^ against ALL reflections. The weighted <i>R</i>-factor
<i>wR</i> and goodness of fit <i>S</i> are based on <i>F</i>^2^, conventional
<i>R</i>-factors <i>R</i> are based on <i>F</i>, with <i>F</i> set to zero for
negative <i>F</i>^2^. The threshold expression of <i>F</i>^2^ >
\s(<i>F</i>^2^) is used only for calculating <i>R</i>-factors(gt) <i>etc</i>.
and is not relevant to the choice of reflections for refinement.
<i>R</i>-factors based on <i>F</i>^2^ are statistically about twice as large
as those based on <i>F</i>, and <i>R</i>- factors based on ALL data will be
even larger.
;
_reflns_number_total     7317
_reflns_number_gt     4440
_reflns_threshold_expression     I>2\s(I)
_refine_ls_structure_factor_coef     Fsqd
_refine_ls_matrix_type     full
_refine_ls_R_factor_all     0.1657
_refine_ls_R_factor_gt     0.0968
_refine_ls_wR_factor_gt     0.1264
_refine_ls_wR_factor_ref     0.1462
_refine_ls_goodness_of_fit_ref     1.292
_refine_ls_restrained_S_all     1.291
_refine_ls_number_reflns     7317
_refine_ls_number_parameters     526
_refine_ls_number_restraints     3
_refine_ls_hydrogen_treatment     mixed
_refine_ls_weighting_scheme     calc
_refine_ls_weighting_details
         'calc w=1/[\s^2^(Fo^2^)+(0.0000P)^2^+7.5834P] where P=(Fo^2^+2Fc^2^)/3'
_atom_sites_solution_hydrogens     geom
_atom_sites_solution_primary     direct
_atom_sites_solution_secondary     difmap
_refine_ls_shift/su_max     0.000
_refine_ls_shift/su_mean     0.000
_refine_diff_density_max     0.302
_refine_diff_density_min     -0.330
_refine_ls_extinction_method     none
_refine_ls_extinction_coef     ?
loop_
    _atom_type_symbol
    _atom_type_description
    _atom_type_scat_dispersion_real
    _atom_type_scat_dispersion_imag
    _atom_type_scat_source
    'C' 'C' 0.0033 0.0016
                         'International Tables Vol C Tables 4.2.6.8 and 6.1.1.4'
    'H' 'H' 0.0000 0.0000
                         'International Tables Vol C Tables 4.2.6.8 and 6.1.1.4'
    'N' 'N' 0.0061 0.0033
                         'International Tables Vol C Tables 4.2.6.8 and 6.1.1.4'
    'O' 'O' 0.0106 0.0060
                         'International Tables Vol C Tables 4.2.6.8 and 6.1.1.4'
    'S' 'S' 0.1246 0.1234
                         'International Tables Vol C Tables 4.2.6.8 and 6.1.1.4'
_computing_data_collection
;
CrysAlis CCD (Oxford Diffraction, 2009)
;
_computing_cell_refinement
;
CrysAlis RED (Oxford Diffraction, 2009)
;
_computing_data_reduction
;
CrysAlis RED (Oxford Diffraction, 2009)
;
_computing_structure_solution     'SHELXS97 (Sheldrick, 2008)'
_computing_structure_refinement     'SHELXL97 (Sheldrick, 2008)'
_computing_molecular_graphics     'PLATON (Spek, 2009)'
_computing_publication_material     'SHELXL97 (Sheldrick, 2008)'
loop_
    _atom_site_type_symbol
    _atom_site_label
    _atom_site_fract_x
    _atom_site_fract_y
    _atom_site_fract_z
    _atom_site_U_iso_or_equiv
    _atom_site_adp_type
    _atom_site_calc_flag
    _atom_site_refinement_flags
    _atom_site_occupancy
    _atom_site_symmetry_multiplicity
    _atom_site_disorder_assembly
    _atom_site_disorder_group
    C C1 0.1661(4) 0.20368(14) 0.9680(5) 0.0404(13) Uani d . 1 1 . .
    C C2 0.2356(5) 0.23047(17) 0.9252(6) 0.0666(18) Uani d . 1 1 . .
    H H2 0.3169 0.2286 0.9466 0.080 Uiso calc R 1 1 . .
    C C3 0.1831(7) 0.2603(2) 0.8495(7) 0.089(2) Uani d . 1 1 . .
    H H3 0.2294 0.2785 0.8192 0.107 Uiso calc R 1 1 . .
    C C4 0.0632(7) 0.2631(2) 0.8189(7) 0.088(2) Uani d . 1 1 . .
    H H4 0.0282 0.2833 0.7686 0.105 Uiso calc R 1 1 . .
    C C5 -0.0049(6) 0.2361(2) 0.8625(7) 0.078(2) Uani d . 1 1 . .
    H H5 -0.0863 0.2380 0.8410 0.094 Uiso calc R 1 1 . .
    C C6 0.0452(5) 0.20613(16) 0.9377(6) 0.0565(16) Uani d . 1 1 . .
    H H6 -0.0014 0.1879 0.9675 0.068 Uiso calc R 1 1 . .
    C C7 0.2962(5) 0.12424(15) 0.8764(5) 0.0456(14) Uani d . 1 1 . .
    C C8 0.2903(4) 0.08623(14) 0.8128(5) 0.0398(13) Uani d . 1 1 . .
    C C9 0.3140(5) 0.08350(17) 0.6894(6) 0.0600(17) Uani d . 1 1 . .
    H H9 0.3306 0.1055 0.6470 0.072 Uiso calc R 1 1 . .
    C C10 0.3136(6) 0.04891(19) 0.6271(6) 0.0654(18) Uani d . 1 1 . .
    C C11 0.2922(5) 0.01670(18) 0.6924(7) 0.0638(18) Uani d . 1 1 . .
    H H11 0.2939 -0.0069 0.6528 0.077 Uiso calc R 1 1 . .
    C C12 0.2686(5) 0.01875(17) 0.8150(7) 0.0646(18) Uani d . 1 1 . .
    H H12 0.2539 -0.0034 0.8579 0.078 Uiso calc R 1 1 . .
    C C13 0.2665(5) 0.05358(15) 0.8749(6) 0.0518(15) Uani d . 1 1 . .
    H H13 0.2488 0.0550 0.9576 0.062 Uiso calc R 1 1 . .
    C C14 0.3375(9) 0.0467(2) 0.4911(7) 0.142(4) Uani d . 1 1 . .
    H H14A 0.4206 0.0455 0.4943 0.170 Uiso calc R 1 1 . .
    H H14B 0.3059 0.0688 0.4432 0.170 Uiso calc R 1 1 . .
    H H14C 0.3011 0.0242 0.4492 0.170 Uiso calc R 1 1 . .
    N N1 0.2269(4) 0.12842(11) 0.9691(4) 0.0408(11) Uani d D 1 1 . .
    H H1N 0.172(3) 0.1133(11) 0.979(5) 0.049 Uiso d D 1 1 . .
    O O1 0.1566(3) 0.15579(10) 1.1538(3) 0.0563(10) Uani d . 1 1 . .
    O O2 0.3507(3) 0.17572(10) 1.1137(4) 0.0588(11) Uani d . 1 1 . .
    O O3 0.3556(4) 0.15030(11) 0.8490(4) 0.0723(13) Uani d . 1 1 . .
    S S1 0.23040(12) 0.16583(4) 1.06531(14) 0.0439(4) Uani d . 1 1 . .
    C C15 0.5844(5) 0.12158(15) 0.3849(5) 0.0477(14) Uani d . 1 1 . .
    C C16 0.4896(5) 0.14058(17) 0.4163(6) 0.0617(17) Uani d . 1 1 . .
    H H16 0.4226 0.1448 0.3536 0.074 Uiso calc R 1 1 . .
    C C17 0.4954(7) 0.1532(2) 0.5411(8) 0.083(2) Uani d . 1 1 . .
    H H17 0.4322 0.1662 0.5634 0.099 Uiso calc R 1 1 . .
    C C18 0.5945(8) 0.1468(2) 0.6327(7) 0.095(3) Uani d . 1 1 . .
    H H18 0.5977 0.1552 0.7174 0.113 Uiso calc R 1 1 . .
    C C19 0.6884(7) 0.1283(2) 0.6011(7) 0.099(3) Uani d . 1 1 . .
    H H19 0.7554 0.1242 0.6640 0.118 Uiso calc R 1 1 . .
    C C20 0.6843(6) 0.11550(19) 0.4757(6) 0.074(2) Uani d . 1 1 . .
    H H20 0.7482 0.1030 0.4533 0.089 Uiso calc R 1 1 . .
    C C21 0.6831(4) 0.16510(14) 0.1471(5) 0.0372(12) Uani d . 1 1 . .
    C C22 0.6719(4) 0.19969(14) 0.0646(5) 0.0373(12) Uani d . 1 1 . .
    C C23 0.5861(4) 0.20471(14) -0.0453(5) 0.0399(13) Uani d . 1 1 . .
    H H23 0.5313 0.1855 -0.0707 0.048 Uiso calc R 1 1 . .
    C C24 0.5803(5) 0.23784(17) -0.1181(5) 0.0515(15) Uani d . 1 1 . .
    C C25 0.6612(6) 0.26632(17) -0.0762(7) 0.0692(19) Uani d . 1 1 . .
    H H25 0.6570 0.2891 -0.1223 0.083 Uiso calc R 1 1 . .
    C C26 0.7470(7) 0.26166(19) 0.0314(7) 0.082(2) Uani d . 1 1 . .
    H H26 0.8012 0.2810 0.0574 0.098 Uiso calc R 1 1 . .
    C C27 0.7531(5) 0.22833(17) 0.1012(6) 0.0609(17) Uani d . 1 1 . .
    H H27 0.8123 0.2250 0.1736 0.073 Uiso calc R 1 1 . .
    C C28 0.4903(6) 0.2429(2) -0.2401(6) 0.083(2) Uani d . 1 1 . .
    H H28A 0.4304 0.2238 -0.2437 0.100 Uiso calc R 1 1 . .
    H H28B 0.5273 0.2403 -0.3142 0.100 Uiso calc R 1 1 . .
    H H28C 0.4556 0.2677 -0.2405 0.100 Uiso calc R 1 1 . .
    N N2 0.5845(4) 0.14267(12) 0.1351(4) 0.0414(11) Uani d D 1 1 . .
    H H2N 0.516(2) 0.1500(13) 0.099(4) 0.050 Uiso d D 1 1 . .
    O O4 0.4570(3) 0.09120(10) 0.1793(4) 0.0667(12) Uani d . 1 1 . .
    O O5 0.6724(4) 0.08030(10) 0.2222(4) 0.0646(12) Uani d . 1 1 . .
    O O6 0.7731(3) 0.15704(10) 0.2228(3) 0.0512(10) Uani d . 1 1 . .
    S S2 0.57382(13) 0.10423(4) 0.22610(14) 0.0492(4) Uani d . 1 1 . .
    C C29 0.8038(4) 0.06031(14) -0.0737(4) 0.0378(13) Uani d . 1 1 . .
    C C30 0.8412(5) 0.02571(15) -0.1099(5) 0.0462(14) Uani d . 1 1 . .
    H H30 0.9209 0.0204 -0.1005 0.055 Uiso calc R 1 1 . .
    C C31 0.7585(6) -0.00106(17) -0.1605(5) 0.0592(16) Uani d . 1 1 . .
    H H31 0.7826 -0.0246 -0.1867 0.071 Uiso calc R 1 1 . .
    C C32 0.6408(6) 0.00656(19) -0.1728(6) 0.0678(19) Uani d . 1 1 . .
    H H32 0.5857 -0.0118 -0.2066 0.081 Uiso calc R 1 1 . .
    C C33 0.6045(5) 0.04131(19) -0.1353(6) 0.0711(19) Uani d . 1 1 . .
    H H33 0.5247 0.0463 -0.1432 0.085 Uiso calc R 1 1 . .
    C C34 0.6850(5) 0.06871(17) -0.0862(5) 0.0548(16) Uani d . 1 1 . .
    H H34 0.6607 0.0924 -0.0618 0.066 Uiso calc R 1 1 . .
    C C35 0.9608(4) 0.06864(16) 0.2280(5) 0.0430(14) Uani d . 1 1 . .
    C C36 0.9756(4) 0.07833(17) 0.3685(5) 0.0479(14) Uani d . 1 1 . .
    C C37 1.0054(5) 0.11455(18) 0.4134(5) 0.0580(17) Uani d . 1 1 . .
    H H37 1.0161 0.1336 0.3550 0.070 Uiso calc R 1 1 . .
    C C38 1.0198(6) 0.1230(2) 0.5453(6) 0.076(2) Uani d . 1 1 . .
    C C39 1.0025(6) 0.0938(3) 0.6276(7) 0.090(3) Uani d . 1 1 . .
    H H39 1.0115 0.0988 0.7160 0.108 Uiso calc R 1 1 . .
    C C40 0.9728(6) 0.0580(3) 0.5849(7) 0.092(3) Uani d . 1 1 . .
    H H40 0.9613 0.0391 0.6433 0.110 Uiso calc R 1 1 . .
    C C41 0.9598(5) 0.04983(19) 0.4545(7) 0.0698(19) Uani d . 1 1 . .
    H H41 0.9405 0.0253 0.4245 0.084 Uiso calc R 1 1 . .
    C C42 1.0549(8) 0.1623(2) 0.5946(7) 0.138(4) Uani d . 1 1 . .
    H H42A 1.0151 0.1809 0.5347 0.166 Uiso calc R 1 1 . .
    H H42B 1.1382 0.1653 0.6025 0.166 Uiso calc R 1 1 . .
    H H42C 1.0337 0.1659 0.6779 0.166 Uiso calc R 1 1 . .
    N N3 0.9179(4) 0.09775(12) 0.1442(4) 0.0393(10) Uani d D 1 1 . .
    H H3N 0.881(4) 0.1165(10) 0.167(5) 0.047 Uiso d D 1 1 . .
    O O7 1.0178(3) 0.08427(12) -0.0409(4) 0.0700(13) Uani d . 1 1 . .
    O O8 0.8578(4) 0.13197(11) -0.0578(3) 0.0686(12) Uani d . 1 1 . .
    O O9 0.9847(4) 0.03767(11) 0.1896(4) 0.0700(12) Uani d . 1 1 . .
    S S3 0.90607(13) 0.09578(4) -0.01381(13) 0.0471(4) Uani d . 1 1 . .
loop_
    _atom_site_aniso_label
    _atom_site_aniso_U_11
    _atom_site_aniso_U_22
    _atom_site_aniso_U_33
    _atom_site_aniso_U_12
    _atom_site_aniso_U_13
    _atom_site_aniso_U_23
    C1 0.038(3) 0.037(3) 0.045(3) 0.006(3) 0.006(3) -0.006(3)
    C2 0.050(4) 0.057(4) 0.094(5) 0.002(3) 0.019(4) 0.014(4)
    C3 0.078(6) 0.070(5) 0.123(7) 0.004(4) 0.030(5) 0.046(5)
    C4 0.084(6) 0.074(5) 0.101(6) 0.019(4) 0.008(5) 0.037(5)
    C5 0.058(4) 0.079(5) 0.092(6) 0.016(4) -0.002(4) 0.017(4)
    C6 0.051(4) 0.051(4) 0.066(4) 0.001(3) 0.008(3) 0.007(3)
    C7 0.042(3) 0.040(3) 0.055(4) -0.005(3) 0.011(3) -0.003(3)
    C8 0.030(3) 0.037(3) 0.052(4) -0.007(2) 0.007(3) -0.006(3)
    C9 0.074(4) 0.054(4) 0.058(4) -0.011(3) 0.028(3) -0.002(3)
    C10 0.082(5) 0.066(5) 0.052(4) -0.009(4) 0.023(4) -0.022(4)
    C11 0.067(4) 0.048(4) 0.077(5) -0.009(3) 0.014(4) -0.024(4)
    C12 0.077(5) 0.039(4) 0.082(5) -0.003(3) 0.024(4) -0.004(4)
    C13 0.057(4) 0.044(4) 0.057(4) 0.000(3) 0.018(3) -0.003(3)
    C14 0.239(11) 0.116(7) 0.092(7) -0.016(8) 0.085(7) -0.037(6)
    N1 0.038(3) 0.034(3) 0.052(3) -0.010(2) 0.014(2) -0.008(2)
    O1 0.078(3) 0.050(2) 0.045(2) 0.006(2) 0.021(2) -0.0014(19)
    O2 0.046(2) 0.048(2) 0.072(3) 0.0000(19) -0.015(2) -0.012(2)
    O3 0.078(3) 0.047(2) 0.104(4) -0.026(2) 0.049(3) -0.018(2)
    S1 0.0458(9) 0.0375(8) 0.0454(9) 0.0031(7) 0.0012(7) -0.0060(7)
    C15 0.060(4) 0.037(3) 0.051(4) 0.006(3) 0.023(3) 0.010(3)
    C16 0.068(4) 0.063(4) 0.057(4) 0.006(3) 0.020(3) 0.006(3)
    C17 0.093(6) 0.085(5) 0.082(6) 0.011(5) 0.045(5) -0.002(5)
    C18 0.132(7) 0.110(7) 0.052(5) 0.005(6) 0.045(5) -0.006(5)
    C19 0.105(6) 0.143(8) 0.046(5) 0.024(6) 0.010(4) 0.006(5)
    C20 0.075(5) 0.099(6) 0.047(4) 0.021(4) 0.009(4) 0.014(4)
    C21 0.043(3) 0.036(3) 0.034(3) 0.004(3) 0.010(3) -0.008(3)
    C22 0.034(3) 0.039(3) 0.040(3) -0.003(2) 0.010(2) -0.004(3)
    C23 0.046(3) 0.031(3) 0.045(3) -0.002(3) 0.013(3) 0.001(3)
    C24 0.054(4) 0.053(4) 0.051(4) 0.013(3) 0.020(3) 0.013(3)
    C25 0.097(6) 0.041(4) 0.078(5) 0.000(4) 0.038(4) 0.015(4)
    C26 0.095(6) 0.064(5) 0.089(6) -0.037(4) 0.023(5) 0.002(4)
    C27 0.054(4) 0.064(4) 0.063(4) -0.017(3) 0.007(3) -0.006(4)
    C28 0.081(5) 0.092(5) 0.079(5) 0.017(4) 0.023(4) 0.037(4)
    N2 0.041(3) 0.037(3) 0.044(3) 0.004(2) 0.001(2) 0.007(2)
    O4 0.070(3) 0.048(2) 0.078(3) -0.019(2) 0.004(2) 0.006(2)
    O5 0.086(3) 0.044(2) 0.066(3) 0.026(2) 0.020(2) 0.006(2)
    O6 0.043(2) 0.056(2) 0.048(2) 0.0163(19) -0.0081(19) -0.0036(19)
    S2 0.0638(10) 0.0343(8) 0.0493(9) 0.0036(8) 0.0100(7) 0.0068(7)
    C29 0.046(3) 0.044(3) 0.025(3) -0.002(3) 0.010(2) -0.004(2)
    C30 0.047(3) 0.054(4) 0.038(3) 0.002(3) 0.008(3) -0.008(3)
    C31 0.078(5) 0.050(4) 0.049(4) 0.000(3) 0.008(3) -0.012(3)
    C32 0.065(5) 0.063(5) 0.071(5) -0.022(4) 0.001(4) -0.017(4)
    C33 0.043(4) 0.078(5) 0.088(5) -0.001(4) 0.000(3) -0.015(4)
    C34 0.054(4) 0.052(4) 0.057(4) 0.004(3) 0.006(3) -0.009(3)
    C35 0.035(3) 0.050(4) 0.043(4) 0.005(3) 0.006(3) -0.006(3)
    C36 0.039(3) 0.057(4) 0.046(4) 0.012(3) 0.002(3) 0.007(3)
    C37 0.070(4) 0.066(4) 0.033(3) 0.016(3) -0.003(3) 0.004(3)
    C38 0.084(5) 0.091(5) 0.044(4) 0.034(4) -0.013(4) -0.012(4)
    C39 0.075(5) 0.157(8) 0.032(4) 0.044(6) -0.004(4) 0.008(5)
    C40 0.081(6) 0.142(8) 0.049(5) 0.012(6) 0.006(4) 0.038(5)
    C41 0.063(4) 0.076(5) 0.066(5) 0.004(4) 0.002(4) 0.023(4)
    C42 0.194(10) 0.126(8) 0.072(6) 0.045(7) -0.030(6) -0.040(6)
    N3 0.045(3) 0.041(3) 0.031(2) 0.006(2) 0.005(2) -0.002(2)
    O7 0.054(3) 0.102(3) 0.064(3) -0.032(2) 0.036(2) -0.029(2)
    O8 0.109(3) 0.049(3) 0.042(2) -0.019(2) -0.001(2) 0.012(2)
    O9 0.081(3) 0.054(3) 0.071(3) 0.029(2) 0.004(2) -0.009(2)
    S3 0.0568(9) 0.0533(9) 0.0331(8) -0.0165(8) 0.0134(7) -0.0054(7)
_geom_special_details
;
All e.s.d.'s (except the e.s.d. in the dihedral angle between two l.s. planes)
are estimated using the full covariance matrix. The cell e.s.d.'s are taken
into account individually in the estimation of e.s.d.'s in distances, angles
and torsion angles; correlations between e.s.d.'s in cell parameters are only
used when they are defined by crystal symmetry. An approximate (isotropic)
treatment of cell e.s.d.'s is used for estimating e.s.d.'s involving l.s.
planes.
;
loop_
    _geom_bond_atom_site_label_1
    _geom_bond_atom_site_label_2
    _geom_bond_site_symmetry_2
    _geom_bond_distance
    _geom_bond_publ_flag
    C1 C2 . 1.369(7) ?
    C1 C6 . 1.381(7) ?
    C1 S1 . 1.754(5) ?
    C2 C3 . 1.383(8) ?
    C2 H2 . 0.9300 ?
    C3 C4 . 1.371(9) ?
    C3 H3 . 0.9300 ?
    C4 C5 . 1.367(9) ?
    C4 H4 . 0.9300 ?
    C5 C6 . 1.375(8) ?
    C5 H5 . 0.9300 ?
    C6 H6 . 0.9300 ?
    C7 O3 . 1.212(6) ?
    C7 N1 . 1.381(6) ?
    C7 C8 . 1.487(7) ?
    C8 C13 . 1.372(7) ?
    C8 C9 . 1.377(7) ?
    C9 C10 . 1.378(8) ?
    C9 H9 . 0.9300 ?
    C10 C11 . 1.369(8) ?
    C10 C14 . 1.505(8) ?
    C11 C12 . 1.367(8) ?
    C11 H11 . 0.9300 ?
    C12 C13 . 1.377(7) ?
    C12 H12 . 0.9300 ?
    C13 H13 . 0.9300 ?
    C14 H14A . 0.9600 ?
    C14 H14B . 0.9600 ?
    C14 H14C . 0.9600 ?
    N1 S1 . 1.652(4) ?
    N1 H1N . 0.849(19) ?
    O1 S1 . 1.422(4) ?
    O2 S1 . 1.435(3) ?
    C15 C20 . 1.370(7) ?
    C15 C16 . 1.379(7) ?
    C15 S2 . 1.756(6) ?
    C16 C17 . 1.372(8) ?
    C16 H16 . 0.9300 ?
    C17 C18 . 1.370(9) ?
    C17 H17 . 0.9300 ?
    C18 C19 . 1.363(9) ?
    C18 H18 . 0.9300 ?
    C19 C20 . 1.382(8) ?
    C19 H19 . 0.9300 ?
    C20 H20 . 0.9300 ?
    C21 O6 . 1.220(5) ?
    C21 N2 . 1.375(6) ?
    C21 C22 . 1.482(7) ?
    C22 C27 . 1.382(7) ?
    C22 C23 . 1.384(6) ?
    C23 C24 . 1.386(7) ?
    C23 H23 . 0.9300 ?
    C24 C25 . 1.384(8) ?
    C24 C28 . 1.501(8) ?
    C25 C26 . 1.366(9) ?
    C25 H25 . 0.9300 ?
    C26 C27 . 1.374(8) ?
    C26 H26 . 0.9300 ?
    C27 H27 . 0.9300 ?
    C28 H28A . 0.9600 ?
    C28 H28B . 0.9600 ?
    C28 H28C . 0.9600 ?
    N2 S2 . 1.671(4) ?
    N2 H2N . 0.857(19) ?
    O4 S2 . 1.426(4) ?
    O5 S2 . 1.426(4) ?
    C29 C30 . 1.367(7) ?
    C29 C34 . 1.391(7) ?
    C29 S3 . 1.753(5) ?
    C30 C31 . 1.376(7) ?
    C30 H30 . 0.9300 ?
    C31 C32 . 1.374(8) ?
    C31 H31 . 0.9300 ?
    C32 C33 . 1.372(8) ?
    C32 H32 . 0.9300 ?
    C33 C34 . 1.371(7) ?
    C33 H33 . 0.9300 ?
    C34 H34 . 0.9300 ?
    C35 O9 . 1.209(6) ?
    C35 N3 . 1.378(6) ?
    C35 C36 . 1.491(7) ?
    C36 C37 . 1.377(7) ?
    C36 C41 . 1.382(7) ?
    C37 C38 . 1.394(8) ?
    C37 H37 . 0.9300 ?
    C38 C39 . 1.381(10) ?
    C38 C42 . 1.502(9) ?
    C39 C40 . 1.355(10) ?
    C39 H39 . 0.9300 ?
    C40 C41 . 1.378(9) ?
    C40 H40 . 0.9300 ?
    C41 H41 . 0.9300 ?
    C42 H42A . 0.9600 ?
    C42 H42B . 0.9600 ?
    C42 H42C . 0.9600 ?
    N3 S3 . 1.638(4) ?
    N3 H3N . 0.846(19) ?
    O7 S3 . 1.437(4) ?
    O8 S3 . 1.429(4) ?
loop_
    _geom_angle_atom_site_label_1
    _geom_angle_atom_site_label_2
    _geom_angle_atom_site_label_3
    _geom_angle_site_symmetry_1
    _geom_angle_site_symmetry_3
    _geom_angle
    _geom_angle_publ_flag
    C2 C1 C6 . . 121.2(5) ?
    C2 C1 S1 . . 119.9(4) ?
    C6 C1 S1 . . 118.9(4) ?
    C1 C2 C3 . . 119.0(6) ?
    C1 C2 H2 . . 120.5 ?
    C3 C2 H2 . . 120.5 ?
    C4 C3 C2 . . 120.4(6) ?
    C4 C3 H3 . . 119.8 ?
    C2 C3 H3 . . 119.8 ?
    C5 C4 C3 . . 119.8(6) ?
    C5 C4 H4 . . 120.1 ?
    C3 C4 H4 . . 120.1 ?
    C4 C5 C6 . . 120.9(6) ?
    C4 C5 H5 . . 119.5 ?
    C6 C5 H5 . . 119.5 ?
    C5 C6 C1 . . 118.7(6) ?
    C5 C6 H6 . . 120.7 ?
    C1 C6 H6 . . 120.7 ?
    O3 C7 N1 . . 121.3(5) ?
    O3 C7 C8 . . 123.4(5) ?
    N1 C7 C8 . . 115.3(5) ?
    C13 C8 C9 . . 118.8(5) ?
    C13 C8 C7 . . 122.2(5) ?
    C9 C8 C7 . . 118.9(5) ?
    C8 C9 C10 . . 121.6(6) ?
    C8 C9 H9 . . 119.2 ?
    C10 C9 H9 . . 119.2 ?
    C11 C10 C9 . . 118.3(6) ?
    C11 C10 C14 . . 120.9(6) ?
    C9 C10 C14 . . 120.7(6) ?
    C12 C11 C10 . . 121.0(6) ?
    C12 C11 H11 . . 119.5 ?
    C10 C11 H11 . . 119.5 ?
    C11 C12 C13 . . 120.0(6) ?
    C11 C12 H12 . . 120.0 ?
    C13 C12 H12 . . 120.0 ?
    C8 C13 C12 . . 120.2(6) ?
    C8 C13 H13 . . 119.9 ?
    C12 C13 H13 . . 119.9 ?
    C10 C14 H14A . . 109.5 ?
    C10 C14 H14B . . 109.5 ?
    H14A C14 H14B . . 109.5 ?
    C10 C14 H14C . . 109.5 ?
    H14A C14 H14C . . 109.5 ?
    H14B C14 H14C . . 109.5 ?
    C7 N1 S1 . . 124.4(4) ?
    C7 N1 H1N . . 125(3) ?
    S1 N1 H1N . . 111(3) ?
    O1 S1 O2 . . 119.7(2) ?
    O1 S1 N1 . . 104.7(2) ?
    O2 S1 N1 . . 108.5(2) ?
    O1 S1 C1 . . 109.0(2) ?
    O2 S1 C1 . . 107.5(2) ?
    N1 S1 C1 . . 106.7(2) ?
    C20 C15 C16 . . 121.2(6) ?
    C20 C15 S2 . . 120.2(5) ?
    C16 C15 S2 . . 118.6(5) ?
    C17 C16 C15 . . 119.1(6) ?
    C17 C16 H16 . . 120.4 ?
    C15 C16 H16 . . 120.4 ?
    C18 C17 C16 . . 120.0(7) ?
    C18 C17 H17 . . 120.0 ?
    C16 C17 H17 . . 120.0 ?
    C19 C18 C17 . . 120.7(7) ?
    C19 C18 H18 . . 119.7 ?
    C17 C18 H18 . . 119.7 ?
    C18 C19 C20 . . 120.1(7) ?
    C18 C19 H19 . . 119.9 ?
    C20 C19 H19 . . 119.9 ?
    C15 C20 C19 . . 118.9(6) ?
    C15 C20 H20 . . 120.6 ?
    C19 C20 H20 . . 120.6 ?
    O6 C21 N2 . . 121.4(5) ?
    O6 C21 C22 . . 122.7(5) ?
    N2 C21 C22 . . 115.8(4) ?
    C27 C22 C23 . . 119.0(5) ?
    C27 C22 C21 . . 117.0(5) ?
    C23 C22 C21 . . 124.1(4) ?
    C22 C23 C24 . . 121.2(5) ?
    C22 C23 H23 . . 119.4 ?
    C24 C23 H23 . . 119.4 ?
    C25 C24 C23 . . 118.2(5) ?
    C25 C24 C28 . . 120.4(6) ?
    C23 C24 C28 . . 121.4(6) ?
    C26 C25 C24 . . 121.3(6) ?
    C26 C25 H25 . . 119.4 ?
    C24 C25 H25 . . 119.4 ?
    C25 C26 C27 . . 119.9(6) ?
    C25 C26 H26 . . 120.1 ?
    C27 C26 H26 . . 120.1 ?
    C26 C27 C22 . . 120.5(6) ?
    C26 C27 H27 . . 119.7 ?
    C22 C27 H27 . . 119.7 ?
    C24 C28 H28A . . 109.5 ?
    C24 C28 H28B . . 109.5 ?
    H28A C28 H28B . . 109.5 ?
    C24 C28 H28C . . 109.5 ?
    H28A C28 H28C . . 109.5 ?
    H28B C28 H28C . . 109.5 ?
    C21 N2 S2 . . 124.1(3) ?
    C21 N2 H2N . . 124(3) ?
    S2 N2 H2N . . 109(3) ?
    O5 S2 O4 . . 121.1(2) ?
    O5 S2 N2 . . 108.2(2) ?
    O4 S2 N2 . . 103.4(2) ?
    O5 S2 C15 . . 108.6(3) ?
    O4 S2 C15 . . 109.2(3) ?
    N2 S2 C15 . . 105.2(2) ?
    C30 C29 C34 . . 121.5(5) ?
    C30 C29 S3 . . 120.1(4) ?
    C34 C29 S3 . . 118.3(4) ?
    C29 C30 C31 . . 118.6(5) ?
    C29 C30 H30 . . 120.7 ?
    C31 C30 H30 . . 120.7 ?
    C32 C31 C30 . . 120.8(6) ?
    C32 C31 H31 . . 119.6 ?
    C30 C31 H31 . . 119.6 ?
    C33 C32 C31 . . 120.0(6) ?
    C33 C32 H32 . . 120.0 ?
    C31 C32 H32 . . 120.0 ?
    C34 C33 C32 . . 120.5(6) ?
    C34 C33 H33 . . 119.8 ?
    C32 C33 H33 . . 119.8 ?
    C33 C34 C29 . . 118.6(5) ?
    C33 C34 H34 . . 120.7 ?
    C29 C34 H34 . . 120.7 ?
    O9 C35 N3 . . 122.2(5) ?
    O9 C35 C36 . . 122.9(5) ?
    N3 C35 C36 . . 114.9(5) ?
    C37 C36 C41 . . 120.1(6) ?
    C37 C36 C35 . . 121.5(5) ?
    C41 C36 C35 . . 118.4(6) ?
    C36 C37 C38 . . 120.8(6) ?
    C36 C37 H37 . . 119.6 ?
    C38 C37 H37 . . 119.6 ?
    C39 C38 C37 . . 117.3(7) ?
    C39 C38 C42 . . 122.0(7) ?
    C37 C38 C42 . . 120.8(7) ?
    C40 C39 C38 . . 122.7(7) ?
    C40 C39 H39 . . 118.7 ?
    C38 C39 H39 . . 118.7 ?
    C39 C40 C41 . . 119.7(7) ?
    C39 C40 H40 . . 120.2 ?
    C41 C40 H40 . . 120.2 ?
    C40 C41 C36 . . 119.6(7) ?
    C40 C41 H41 . . 120.2 ?
    C36 C41 H41 . . 120.2 ?
    C38 C42 H42A . . 109.5 ?
    C38 C42 H42B . . 109.5 ?
    H42A C42 H42B . . 109.5 ?
    C38 C42 H42C . . 109.5 ?
    H42A C42 H42C . . 109.5 ?
    H42B C42 H42C . . 109.5 ?
    C35 N3 S3 . . 124.4(4) ?
    C35 N3 H3N . . 123(3) ?
    S3 N3 H3N . . 111(3) ?
    O8 S3 O7 . . 119.9(3) ?
    O8 S3 N3 . . 104.0(2) ?
    O7 S3 N3 . . 107.8(2) ?
    O8 S3 C29 . . 108.6(2) ?
    O7 S3 C29 . . 107.7(2) ?
    N3 S3 C29 . . 108.3(2) ?
loop_
    _geom_torsion_atom_site_label_1
    _geom_torsion_atom_site_label_2
    _geom_torsion_atom_site_label_3
    _geom_torsion_atom_site_label_4
    _geom_torsion_site_symmetry_1
    _geom_torsion_site_symmetry_2
    _geom_torsion_site_symmetry_3
    _geom_torsion_site_symmetry_4
    _geom_torsion
    _geom_torsion_publ_flag
    C6 C1 C2 C3 . . . . -0.4(9) ?
    S1 C1 C2 C3 . . . . -179.4(5) ?
    C1 C2 C3 C4 . . . . 0.6(11) ?
    C2 C3 C4 C5 . . . . -0.6(12) ?
    C3 C4 C5 C6 . . . . 0.5(12) ?
    C4 C5 C6 C1 . . . . -0.3(10) ?
    C2 C1 C6 C5 . . . . 0.3(9) ?
    S1 C1 C6 C5 . . . . 179.3(5) ?
    O3 C7 C8 C13 . . . . 152.1(6) ?
    N1 C7 C8 C13 . . . . -28.9(7) ?
    O3 C7 C8 C9 . . . . -25.4(8) ?
    N1 C7 C8 C9 . . . . 153.6(5) ?
    C13 C8 C9 C10 . . . . 0.3(9) ?
    C7 C8 C9 C10 . . . . 177.9(5) ?
    C8 C9 C10 C11 . . . . -1.9(9) ?
    C8 C9 C10 C14 . . . . 178.9(6) ?
    C9 C10 C11 C12 . . . . 1.9(10) ?
    C14 C10 C11 C12 . . . . -178.9(7) ?
    C10 C11 C12 C13 . . . . -0.3(10) ?
    C9 C8 C13 C12 . . . . 1.2(8) ?
    C7 C8 C13 C12 . . . . -176.3(5) ?
    C11 C12 C13 C8 . . . . -1.3(9) ?
    O3 C7 N1 S1 . . . . -8.8(8) ?
    C8 C7 N1 S1 . . . . 172.2(4) ?
    C7 N1 S1 O1 . . . . -173.1(4) ?
    C7 N1 S1 O2 . . . . -44.2(5) ?
    C7 N1 S1 C1 . . . . 71.4(5) ?
    C2 C1 S1 O1 . . . . 147.0(5) ?
    C6 C1 S1 O1 . . . . -31.9(5) ?
    C2 C1 S1 O2 . . . . 15.9(5) ?
    C6 C1 S1 O2 . . . . -163.1(4) ?
    C2 C1 S1 N1 . . . . -100.4(5) ?
    C6 C1 S1 N1 . . . . 80.6(5) ?
    C20 C15 C16 C17 . . . . -0.7(9) ?
    S2 C15 C16 C17 . . . . 178.0(5) ?
    C15 C16 C17 C18 . . . . -0.2(10) ?
    C16 C17 C18 C19 . . . . 0.7(12) ?
    C17 C18 C19 C20 . . . . -0.4(13) ?
    C16 C15 C20 C19 . . . . 0.9(10) ?
    S2 C15 C20 C19 . . . . -177.7(5) ?
    C18 C19 C20 C15 . . . . -0.4(12) ?
    O6 C21 C22 C27 . . . . -18.3(7) ?
    N2 C21 C22 C27 . . . . 160.5(5) ?
    O6 C21 C22 C23 . . . . 161.6(5) ?
    N2 C21 C22 C23 . . . . -19.6(7) ?
    C27 C22 C23 C24 . . . . -0.3(8) ?
    C21 C22 C23 C24 . . . . 179.9(5) ?
    C22 C23 C24 C25 . . . . -1.5(8) ?
    C22 C23 C24 C28 . . . . 177.7(5) ?
    C23 C24 C25 C26 . . . . 2.1(9) ?
    C28 C24 C25 C26 . . . . -177.1(6) ?
    C24 C25 C26 C27 . . . . -0.8(11) ?
    C25 C26 C27 C22 . . . . -1.1(10) ?
    C23 C22 C27 C26 . . . . 1.6(9) ?
    C21 C22 C27 C26 . . . . -178.5(5) ?
    O6 C21 N2 S2 . . . . 3.6(7) ?
    C22 C21 N2 S2 . . . . -175.3(3) ?
    C21 N2 S2 O5 . . . . -51.1(5) ?
    C21 N2 S2 O4 . . . . 179.3(4) ?
    C21 N2 S2 C15 . . . . 64.8(5) ?
    C20 C15 S2 O5 . . . . 8.5(6) ?
    C16 C15 S2 O5 . . . . -170.1(4) ?
    C20 C15 S2 O4 . . . . 142.5(5) ?
    C16 C15 S2 O4 . . . . -36.2(5) ?
    C20 C15 S2 N2 . . . . -107.2(5) ?
    C16 C15 S2 N2 . . . . 74.2(5) ?
    C34 C29 C30 C31 . . . . 0.4(8) ?
    S3 C29 C30 C31 . . . . -177.9(4) ?
    C29 C30 C31 C32 . . . . -0.9(8) ?
    C30 C31 C32 C33 . . . . 0.5(10) ?
    C31 C32 C33 C34 . . . . 0.4(10) ?
    C32 C33 C34 C29 . . . . -0.9(9) ?
    C30 C29 C34 C33 . . . . 0.4(8) ?
    S3 C29 C34 C33 . . . . 178.8(5) ?
    O9 C35 C36 C37 . . . . 147.1(6) ?
    N3 C35 C36 C37 . . . . -32.8(7) ?
    O9 C35 C36 C41 . . . . -32.2(8) ?
    N3 C35 C36 C41 . . . . 147.9(5) ?
    C41 C36 C37 C38 . . . . -0.1(9) ?
    C35 C36 C37 C38 . . . . -179.5(5) ?
    C36 C37 C38 C39 . . . . -0.3(9) ?
    C36 C37 C38 C42 . . . . 178.7(6) ?
    C37 C38 C39 C40 . . . . 0.1(11) ?
    C42 C38 C39 C40 . . . . -178.8(7) ?
    C38 C39 C40 C41 . . . . 0.4(12) ?
    C39 C40 C41 C36 . . . . -0.9(11) ?
    C37 C36 C41 C40 . . . . 0.7(9) ?
    C35 C36 C41 C40 . . . . -179.9(5) ?
    O9 C35 N3 S3 . . . . -6.2(8) ?
    C36 C35 N3 S3 . . . . 173.7(4) ?
    C35 N3 S3 O8 . . . . 179.9(4) ?
    C35 N3 S3 O7 . . . . -51.8(5) ?
    C35 N3 S3 C29 . . . . 64.5(5) ?
    C30 C29 S3 O8 . . . . 144.2(4) ?
    C34 C29 S3 O8 . . . . -34.2(5) ?
    C30 C29 S3 O7 . . . . 13.0(5) ?
    C34 C29 S3 O7 . . . . -165.4(4) ?
    C30 C29 S3 N3 . . . . -103.4(4) ?
    C34 C29 S3 N3 . . . . 78.2(5) ?
loop_
    _geom_hbond_atom_site_label_D
    _geom_hbond_atom_site_label_H
    _geom_hbond_atom_site_label_A
    _geom_hbond_site_symmetry_A
    _geom_hbond_distance_DH
    _geom_hbond_distance_HA
    _geom_hbond_distance_DA
    _geom_hbond_angle_DHA
    N1 H1N O7 1_456 0.849(19) 2.04(2) 2.864(5) 164(5)
    N2 H2N O2 1_554 0.857(19) 2.15(3) 2.920(5) 150(5)
    N3 H3N O6 . 0.846(19) 2.05(2) 2.891(5) 172(5)
data_global
_journal_date_recd_electronic     2012-03-29
_journal_date_accepted     2012-03-30
_journal_name_full     'Acta Crystallographica, Section E'
_journal_year     2012
_journal_volume     68
_journal_issue      5
_journal_page_first     o1327
_journal_page_last     o1327
_journal_paper_category     QO
_journal_paper_doi     10.1107/S1600536812013931
_journal_coeditor_code     BT5866
_publ_contact_author_name     'Prof. B. Thimme Gowda'
_publ_contact_author_address
;
  Department of Chemistry
  Mangalore University
  Mangalagangotri 574 199
  Mangalore, India
;
_publ_contact_author_email     gowdabt@yahoo.com
_publ_contact_author_fax     '91 824 2287367'
_publ_contact_author_phone     '91 824 2287262'
_publ_section_title
;
<i>N</i>-(3-Methylbenzoyl)benzenesulfonamide
;
loop_
    _publ_author_name
    _publ_author_address
    'P. A. Suchetan'
; Department of Chemistry
  Mangalore University
  Mangalagangotri 574 199
  Mangalore, India
;
    'Sabine Foro'
; Institute of Materials Science
  Darmstadt University of Technology
  Petersenstrasse 23
  D-64287 Darmstadt, Germany
;
    'B. Thimme Gowda'
; Department of Chemistry
  Mangalore University
  Mangalagangotri 574 199
  Mangalore, India
;
