# Supplementary material for: N-(3-Methyl­benzo­yl)benzene­sulfonamide
Source: Acta Crystallogr Sect E Struct Rep Online. 2012 Apr 6;68(Pt 5):o1327. doi: 10.1107/S1600536812013931 (PMC3344466; doi:10.1107/S1600536812013931)
Supplement: Supplementary file 2 [file e-68-o1327-Isup2.hkl]

# 
# h,k,l, Fc-squared, Fo-squared, sigma(Fo-squared) and status flag 
# 
data_I
_shelx_title ' NEW: P21/C' 
_shelx_refln_list_code          4 
_shelx_F_calc_maximum      246.65 
_exptl_crystal_F_000      1728.00 
_reflns_d_resolution_high  0.8400 
 
loop_ 
 _symmetry_equiv_pos_as_xyz 
 'x, y, z' 
 '-x, y+1/2, -z+1/2' 
 '-x, -y, -z' 
 'x, -y-1/2, z-1/2' 
 
_cell_length_a    11.6028 
_cell_length_b    35.1000 
_cell_length_c    10.4886 
_cell_angle_alpha  90.000 
_cell_angle_beta  100.920 
_cell_angle_gamma  90.000 
 
_shelx_F_squared_multiplier     1.000 
 
loop_ 
 _refln_index_h 
 _refln_index_k 
 _refln_index_l 
 _refln_F_squared_calc 
 _refln_F_squared_meas 
 _refln_F_squared_sigma 
 _refln_observed_status 
   2   0   0      246.78      252.15     11.14 o 
   3   0   0    60834.40    62094.65    395.93 o 
   4   0   0    19790.92    19716.79    391.70 o 
   5   0   0     3346.19     3777.73     47.04 o 
   6   0   0      183.88      219.06     14.64 o 
   7   0   0      604.02      648.46     34.32 o 
   8   0   0       98.85      118.95     45.10 o 
   9   0   0     2138.45     2064.43     90.80 o 
  10   0   0      123.34      157.90     52.79 o 
  11   0   0      935.61     1120.02     81.78 o 
  12   0   0      959.53      853.89     76.06 o 
  13   0   0       72.65      -59.93     59.93 o 
   2   1   0    15344.61    14937.49     86.89 o 
   3   1   0    13675.27    13188.17     69.34 o 
   4   1   0        0.01       16.18     10.75 o 
   5   1   0        0.80       12.68      7.34 o 
   6   1   0     1644.58     1783.20     27.21 o 
   7   1   0     1140.12     1078.00     22.78 o 
   8   1   0      261.41      255.60     19.41 o 
   9   1   0     2748.25     2888.68     72.21 o 
  10   1   0      625.76      647.36     87.23 o 
  11   1   0       45.53       53.63     56.42 o 
  12   1   0       80.59       35.78    160.55 o 
  13   1   0      222.75      322.70    123.43 o 
   2   2   0      393.98      491.64     10.58 o 
   3   2   0    18778.53    19371.36     93.97 o 
   4   2   0       47.04       85.51      6.46 o 
   5   2   0     1463.15     1422.57     33.95 o 
   6   2   0      100.16      101.10      8.91 o 
   7   2   0     2189.52     2205.09     27.94 o 
   8   2   0      119.97      139.30     33.56 o 
   9   2   0      149.08      203.27     39.08 o 
  10   2   0      282.64      313.75     86.44 o 
  11   2   0      386.22      300.79     45.42 o 
  12   2   0      248.29      260.70     42.35 o 
  13   2   0        8.94       94.54    108.63 o 
   2   3   0    23975.92    23449.96    118.52 o 
   3   3   0    42100.13    40406.71    162.57 o 
   4   3   0        9.10        9.98      7.26 o 
   5   3   0       68.80       61.64      9.24 o 
   6   3   0     2035.10     2189.78     36.98 o 
   7   3   0       27.15       38.70     17.14 o 
   8   3   0        8.56      -16.25     22.39 o 
   9   3   0     1002.78      932.46     51.06 o 
  10   3   0       65.33       99.82     70.86 o 
  11   3   0       63.98      106.33     50.02 o 
  12   3   0       24.74       48.27    144.55 o 
  13   3   0       94.04      190.41     95.79 o 
   1   4   0      566.51      568.97     18.25 o 
   2   4   0    10662.64    10788.57     71.06 o 
   3   4   0       65.99      127.43     19.20 o 
   4   4   0     1426.92     1441.22     15.69 o 
   5   4   0       93.86      117.72      8.88 o 
   6   4   0      124.18      160.18     14.42 o 
   7   4   0      353.48      397.45     36.37 o 
   8   4   0      214.55      193.04     39.66 o 
   9   4   0     2030.54     2093.56     66.77 o 
  10   4   0      678.74      699.94     55.65 o 
  11   4   0      119.78      193.18     44.18 o 
  12   4   0       13.26        6.71     33.08 o 
  13   4   0       58.97       88.91    179.11 o 
   1   5   0     2021.53     2065.37     18.41 o 
   2   5   0     5419.32     5008.84     29.27 o 
   3   5   0     1753.90     1810.81     22.75 o 
   4   5   0      595.99      616.85     12.19 o 
   5   5   0       12.43        3.34      9.25 o 
   6   5   0     7783.78     7635.70     38.54 o 
   7   5   0      290.43      276.61     14.83 o 
   8   5   0      197.64      215.26     94.51 o 
   9   5   0     1489.85     1596.54     75.69 o 
  10   5   0      153.25      171.24     40.82 o 
  11   5   0        1.91        8.67     37.23 o 
  12   5   0        1.45      -21.04     57.72 o 
  13   5   0       10.35      -39.21     50.78 o 
   0   6   0    23248.22    22513.58     56.01 o 
   1   6   0    13015.97    12970.01     47.76 o 
   2   6   0    32560.88    32257.44    351.48 o 
   3   6   0     9622.24    10255.48     85.04 o 
   4   6   0     1940.99     2369.72     21.25 o 
   5   6   0     1146.44     1153.25     18.10 o 
   6   6   0       15.81       13.68     12.65 o 
   7   6   0     2850.67     3015.99     27.81 o 
   8   6   0     1689.22     1652.28     85.44 o 
   9   6   0       94.24       46.38     44.55 o 
  10   6   0      964.53      962.53     54.62 o 
  11   6   0      680.15      562.56     65.05 o 
  12   6   0       36.44      127.70     36.23 o 
  13   6   0       85.55      -56.29     56.29 o 
   1   7   0    23579.28    23118.76    214.79 o 
   2   7   0     1927.32     1934.08     20.57 o 
   3   7   0     1167.90     1191.50     17.75 o 
   4   7   0      392.85      474.40     19.82 o 
   5   7   0        1.04       -2.54      9.76 o 
   6   7   0     1352.99     1440.81     26.14 o 
   7   7   0     4147.07     4167.35     38.99 o 
   8   7   0      916.64      914.08     51.16 o 
   9   7   0      343.74      297.11     73.55 o 
  10   7   0       92.76      112.64     39.02 o 
  11   7   0      917.72      885.49    139.59 o 
  12   7   0      130.30      123.56     64.09 o 
  13   7   0       14.71       21.63     57.46 o 
   0   8   0    14092.91    13682.34     81.13 o 
   1   8   0     6554.47     6207.77     38.94 o 
   2   8   0       13.22       10.35      8.04 o 
   3   8   0     7984.47     7995.59     68.66 o 
   4   8   0        6.61       30.42     13.38 o 
   5   8   0       11.92       42.41     10.50 o 
   6   8   0     2794.26     3093.45     34.02 o 
   7   8   0      914.51     1026.25     22.25 o 
   8   8   0      408.41      395.97     65.64 o 
   9   8   0        0.00      -35.68     56.20 o 
  10   8   0      146.65       16.89     63.71 o 
  11   8   0       30.72      -22.56     67.85 o 
  12   8   0      140.07       -5.63     56.74 o 
  13   8   0        5.11       79.65     53.50 o 
   1   9   0     1053.75     1150.11     19.56 o 
   2   9   0      689.44      709.59     12.03 o 
   3   9   0      205.57      240.41     12.31 o 
   4   9   0     4337.56     4562.97     44.00 o 
   5   9   0       67.31       42.03     12.64 o 
   6   9   0        0.01       -2.50     10.54 o 
   7   9   0        1.38       27.55     19.08 o 
   8   9   0     1771.35     1594.65     81.73 o 
   9   9   0      363.85      469.24     72.26 o 
  10   9   0        0.23      -59.59     59.59 o 
  11   9   0        4.76       -5.07     59.08 o 
  12   9   0       19.24      -45.14     45.14 o 
  13   9   0       19.55      129.97     57.03 o 
   0  10   0     7722.06     7987.97     44.43 o 
   1  10   0     1037.51      980.92     15.22 o 
   2  10   0     3305.35     3373.15     24.57 o 
   3  10   0     1622.80     1745.37     22.22 o 
   4  10   0     3909.00     3962.32     49.94 o 
   5  10   0     2679.04     2828.60     30.93 o 
   6  10   0     1286.14     1278.64     19.42 o 
   7  10   0     1581.30     1693.22     34.55 o 
   8  10   0     1202.03     1177.27     47.09 o 
   9  10   0      418.96      472.88     73.99 o 
  10  10   0      108.62       81.44     64.42 o 
  11  10   0      867.68      725.15     80.92 o 
  12  10   0      110.41      -17.83     53.53 o 
  13  10   0        2.01      -29.56     59.47 o 
   1  11   0     2749.38     2718.44     22.13 o 
   2  11   0       22.87       35.09      9.74 o 
   3  11   0     6311.96     6489.25     64.37 o 
   4  11   0     1862.98     1917.49     25.52 o 
   5  11   0      582.65      696.78     19.68 o 
   6  11   0      241.94      250.05     14.95 o 
   7  11   0      830.46      905.84     33.13 o 
   8  11   0      485.97      472.92     26.39 o 
   9  11   0       29.65       49.17     60.35 o 
  10  11   0       19.10      -13.46     57.90 o 
  11  11   0      337.47      139.03     69.88 o 
  12  11   0        7.22      -74.48     74.48 o 
  13  11   0        5.13      -59.29     59.29 o 
   0  12   0    13208.78    13208.21     87.78 o 
   1  12   0       35.99       76.38     10.61 o 
   2  12   0     1726.65     1659.34     18.11 o 
   3  12   0        5.54       28.75      9.75 o 
   4  12   0     1674.50     1623.98     24.40 o 
   5  12   0     1285.98     1451.28     32.94 o 
   6  12   0       63.76       57.07     16.22 o 
   7  12   0     2958.24     3156.79     46.02 o 
   8  12   0      141.39      108.21     23.50 o 
   9  12   0     1148.38     1298.28     89.48 o 
  10  12   0       25.25       53.08     66.38 o 
  11  12   0       45.23      -58.28     58.28 o 
  12  12   0        6.33       24.48     74.11 o 
   1  13   0      823.75      880.25     16.09 o 
   2  13   0     1670.52     1680.82     18.98 o 
   3  13   0     2515.90     2302.80     22.30 o 
   4  13   0      813.66      995.49     21.73 o 
   5  13   0        0.31      -14.72     14.72 o 
   6  13   0      378.33      385.10     22.24 o 
   7  13   0      463.83      527.29     27.23 o 
   8  13   0      170.37      138.11     28.72 o 
   9  13   0      444.91      460.27     69.66 o 
  10  13   0      192.72      237.61     65.74 o 
  11  13   0       44.53      -66.54     66.54 o 
  12  13   0       53.55      -73.16     73.16 o 
   0  14   0      125.77       71.57     15.67 o 
   1  14   0      571.17      579.68     23.08 o 
   2  14   0     2702.08     2778.17     40.76 o 
   3  14   0        0.41        5.11      9.95 o 
   4  14   0       79.71       73.92     14.30 o 
   5  14   0       32.56       -1.17     15.97 o 
   6  14   0     1229.78     1237.45     30.68 o 
   7  14   0      197.78      247.94     26.02 o 
   8  14   0        0.55        1.23     23.16 o 
   9  14   0      561.66      454.63     71.44 o 
  10  14   0      118.20      180.70     66.72 o 
  11  14   0      199.72       48.59     72.43 o 
  12  14   0      141.93      -66.61     66.61 o 
   1  15   0        0.12        7.99     10.71 o 
   2  15   0       69.43       80.16     10.19 o 
   3  15   0      258.60      239.02     13.03 o 
   4  15   0      614.12      600.52     22.90 o 
   5  15   0      251.60      294.45     20.92 o 
   6  15   0      367.95      376.62     23.37 o 
   7  15   0      261.09      237.27     26.54 o 
   8  15   0      492.58      453.99     30.25 o 
   9  15   0        0.13      174.76     68.06 o 
  10  15   0        1.09      -37.89     65.55 o 
  11  15   0       54.26       67.84     76.22 o 
  12  15   0        0.08      -60.77     60.77 o 
   0  16   0     9243.28     8785.26     97.85 o 
   1  16   0      195.28      189.55     12.50 o 
   2  16   0     1505.57     1490.51     18.51 o 
   3  16   0      956.15      978.71     17.79 o 
   4  16   0      169.48      210.30     18.17 o 
   5  16   0       25.37       58.01     18.96 o 
   6  16   0     1271.02     1222.61     47.89 o 
   7  16   0       40.85       73.52     36.59 o 
   8  16   0        6.51       -4.39     26.09 o 
   9  16   0      318.02      427.09     73.74 o 
  10  16   0       28.86      -65.64     70.18 o 
  11  16   0       84.50      326.26     78.86 o 
  12  16   0      163.57      230.06     68.82 o 
   1  17   0      174.70      206.55     13.47 o 
   2  17   0       34.13       74.70     10.86 o 
   3  17   0     1120.11     1220.87     18.59 o 
   4  17   0       10.64        4.83     16.80 o 
   5  17   0     1905.30     2040.40     36.13 o 
   6  17   0      253.61      243.12     24.09 o 
   7  17   0      258.82      249.70     31.06 o 
   8  17   0       14.24      -27.88     27.88 o 
   9  17   0      695.16      683.72     74.84 o 
  10  17   0       56.81       36.62     70.95 o 
  11  17   0       70.26      118.80     73.87 o 
  12  17   0       72.85       13.48     64.44 o 
   0  18   0      499.50      471.41     25.63 o 
   1  18   0        2.20       18.53     12.82 o 
   2  18   0     4720.86     4617.35     33.42 o 
   3  18   0        0.16        4.25     11.70 o 
   4  18   0      725.40      763.06     34.94 o 
   5  18   0     1124.77     1165.45     31.20 o 
   6  18   0     1868.25     1799.88     50.66 o 
   7  18   0      498.99      425.63     36.78 o 
   8  18   0       48.73       35.08     26.56 o 
   9  18   0      876.79      701.12     77.45 o 
  10  18   0      143.96      120.00     67.76 o 
  11  18   0       94.69      196.45     81.27 o 
  12  18   0        0.13       -2.67     62.49 o 
   1  19   0     1157.33     1058.00     20.54 o 
   2  19   0      430.17      465.39     28.67 o 
   3  19   0       52.68       52.10     12.30 o 
   4  19   0       42.79       57.68     26.75 o 
   5  19   0     1533.39     1478.16     35.50 o 
   6  19   0      142.72      100.12     34.57 o 
   7  19   0     2924.39     2757.61     60.23 o 
   8  19   0      332.35      386.13     34.41 o 
   9  19   0      139.03      154.31     69.09 o 
  10  19   0      108.69      248.94     75.81 o 
  11  19   0       62.89       15.60     75.67 o 
  12  19   0       17.57       82.66     67.02 o 
   0  20   0     2486.80     2267.44     43.84 o 
   1  20   0      981.57      999.93     20.63 o 
   2  20   0     4679.16     4545.66     63.12 o 
   3  20   0     1459.62     1380.03     22.09 o 
   4  20   0     1725.04     1667.89     31.28 o 
   5  20   0       12.00       16.95     21.37 o 
   6  20   0      943.60      941.35     32.73 o 
   7  20   0        0.26      -18.64     30.65 o 
   8  20   0       89.23      148.05     40.36 o 
   9  20   0        2.98       31.91     31.64 o 
  10  20   0       83.76      179.38     77.42 o 
  11  20   0      128.92      -43.79     73.65 o 
   1  21   0      179.66      196.01     15.70 o 
   2  21   0     2394.22     2639.70     50.54 o 
   3  21   0      232.01      233.97     18.25 o 
   4  21   0      396.03      350.12     20.98 o 
   5  21   0     1000.59      989.92     30.93 o 
   6  21   0       25.95       -8.56     23.29 o 
   7  21   0       53.28        3.48     38.46 o 
   8  21   0      457.20      464.23     37.38 o 
   9  21   0      345.69      504.53     42.95 o 
  10  21   0      359.06      371.43     81.05 o 
  11  21   0       10.49      -52.60     73.86 o 
   0  22   0       27.51       38.85     19.65 o 
   1  22   0       10.60       40.74     25.66 o 
   2  22   0      693.44      759.54     31.21 o 
   3  22   0      258.33      285.32     22.98 o 
   4  22   0       34.59       39.57     21.08 o 
   5  22   0      895.13      941.28     44.05 o 
   6  22   0      373.50      346.77     50.45 o 
   7  22   0       25.17       45.55     30.40 o 
   8  22   0      211.33      217.58     35.82 o 
   9  22   0       32.84      122.78     37.05 o 
  10  22   0       73.06       -2.87     70.48 o 
  11  22   0      556.76      668.51     94.54 o 
   1  23   0      584.22      598.15     40.44 o 
   2  23   0     3257.73     3210.86     44.16 o 
   3  23   0      715.16      735.86     33.70 o 
   4  23   0      276.70      307.40     71.20 o 
   5  23   0      584.20      651.96     41.98 o 
   6  23   0      155.99      141.26     34.01 o 
   7  23   0      419.87      392.04     60.34 o 
   8  23   0      106.45      180.40     37.20 o 
   9  23   0       52.33       48.80     32.42 o 
  10  23   0        0.07      -72.06     72.06 o 
  11  23   0       36.43      244.60     78.02 o 
   0  24   0      798.99      737.38     45.26 o 
   1  24   0      816.54      902.20     35.43 o 
   2  24   0     1141.64     1181.42     31.43 o 
   3  24   0     1014.92     1005.98     27.35 o 
   4  24   0     1215.25     1137.44     59.68 o 
   5  24   0       14.02      -24.64     32.16 o 
   6  24   0      693.67      623.60    135.25 o 
   7  24   0      148.62       92.20     34.44 o 
   8  24   0       35.78       42.77     85.32 o 
   9  24   0       90.83       38.31     40.33 o 
  10  24   0       10.04       -6.20     72.84 o 
  11  24   0      258.11      442.08     76.49 o 
   1  25   0     2717.88     2572.62    106.38 o 
   2  25   0     1082.15     1060.71     39.18 o 
   3  25   0     1065.06      963.96     89.88 o 
   4  25   0      135.98      187.14     74.27 o 
   5  25   0     1870.54     1707.68     58.49 o 
   6  25   0        4.62       53.74     90.58 o 
   7  25   0      128.70       88.16     36.88 o 
   8  25   0      128.36      150.45     79.39 o 
   9  25   0       93.21       32.36     91.89 o 
  10  25   0      351.24      405.29     72.35 o 
   0  26   0       62.47       78.35     39.21 o 
   1  26   0      113.55      181.56     28.52 o 
   2  26   0        1.33      -10.49     25.25 o 
   3  26   0     1585.38     1437.82     43.67 o 
   4  26   0      203.60      196.40     39.74 o 
   5  26   0      502.73      500.95     42.48 o 
   6  26   0     1184.27     1166.65     49.08 o 
   7  26   0       32.28       35.74     60.85 o 
   8  26   0      118.33      196.89    118.44 o 
   9  26   0       17.63      -36.84     36.84 o 
  10  26   0       44.38      146.56     83.00 o 
   1  27   0      892.97      865.35     38.44 o 
   2  27   0      545.00      574.20     36.22 o 
   3  27   0      436.37      439.57     33.21 o 
   4  27   0      162.07      136.39     39.55 o 
   5  27   0      266.25      227.10     40.33 o 
   6  27   0      373.67      438.47     42.13 o 
   7  27   0        4.70       54.89     73.83 o 
   8  27   0      150.50       96.63     77.78 o 
   9  27   0      257.31      156.81     54.48 o 
  10  27   0       13.40      181.33     78.99 o 
   0  28   0     3227.08     3131.99     86.85 o 
   1  28   0      745.76      740.34     38.55 o 
   2  28   0     3371.08     3278.49    265.74 o 
   3  28   0        0.36       -2.45     24.43 o 
   4  28   0     1196.61     1074.76     52.78 o 
   5  28   0      680.59      750.12    122.93 o 
   6  28   0       28.98       87.35     40.36 o 
   7  28   0       13.34       42.85     35.73 o 
   8  28   0        0.06      -27.23     42.07 o 
   9  28   0       26.00       10.54    201.25 o 
  10  28   0       19.53      106.35     69.73 o 
   1  29   0        0.17       36.61     49.08 o 
   2  29   0      128.91      223.11     78.27 o 
   3  29   0      795.64      697.25     34.54 o 
   4  29   0      954.47     1016.57     50.04 o 
   5  29   0      968.82      845.84     79.93 o 
   6  29   0      272.54      309.46     53.55 o 
   7  29   0       54.44       76.75    107.40 o 
   8  29   0       49.05       21.89     37.13 o 
   9  29   0      169.95      145.11    219.05 o 
   0  30   0     2394.49     2502.23     81.50 o 
   1  30   0      288.52      201.73     33.61 o 
   2  30   0       33.69      155.47     28.46 o 
   3  30   0      696.66      696.44     69.52 o 
   4  30   0       11.69       43.02     37.02 o 
   5  30   0      227.04      233.87     51.48 o 
   6  30   0      903.95     1192.20    118.17 o 
   7  30   0      187.94      143.34     52.73 o 
   8  30   0       27.47      -27.58     40.26 o 
   9  30   0      400.23      427.39     95.20 o 
   1  31   0      383.38      386.10     56.24 o 
   2  31   0     2363.32     2295.90     68.13 o 
   3  31   0      734.71      807.76     77.73 o 
   4  31   0       84.27      129.98     35.47 o 
   5  31   0        5.24       -6.62     53.96 o 
   6  31   0      586.91      698.05    102.20 o 
   7  31   0      100.39       47.92     64.95 o 
   8  31   0      404.23      371.89     95.46 o 
   9  31   0       18.54       69.86     41.13 o 
   0  32   0      454.50      364.71     47.12 o 
   1  32   0      854.46      775.08     40.02 o 
   2  32   0        1.11      118.17     28.59 o 
   3  32   0      704.71      733.60    118.62 o 
   4  32   0        1.21      116.58     41.98 o 
   5  32   0      211.38      227.95     77.64 o 
   6  32   0       32.41       87.59    103.74 o 
   7  32   0      223.60      162.41     45.80 o 
   8  32   0       11.40       21.18    110.10 o 
   1  33   0      296.60      305.64    102.07 o 
   2  33   0      178.58      123.15     33.62 o 
   3  33   0      155.37      207.15     56.51 o 
   4  33   0      391.10      419.81     43.67 o 
   5  33   0        9.87       13.22     42.11 o 
   6  33   0       16.39        0.65     61.22 o 
   7  33   0        1.63      -39.85     39.85 o 
   8  33   0       32.52       47.64    113.12 o 
   0  34   0       25.55       29.28     45.34 o 
   1  34   0        3.56        9.10    125.57 o 
   2  34   0       32.00      -32.39     32.39 o 
   3  34   0      153.69      106.25     36.50 o 
   4  34   0        7.26       39.74    115.51 o 
   5  34   0        3.58      -39.52     39.52 o 
   6  34   0      167.35      184.72    151.60 o 
   1  35   0      106.65      150.87     56.66 o 
   2  35   0       93.04       59.52    113.63 o 
   3  35   0      221.02       95.82     48.08 o 
   4  35   0       58.57       39.83    154.84 o 
   5  35   0      244.73      141.86     43.25 o 
   6  35   0       41.89      228.69     68.89 o 
   7  35   0      450.08      253.46     47.86 o 
   0  36   0      313.21      372.61     51.25 o 
   1  36   0       69.78      112.81     30.93 o 
   2  36   0      477.59      450.88    117.27 o 
   3  36   0       38.23     -103.89    104.53 o 
   4  36   0      378.84      342.44     80.83 o 
   5  36   0       39.46      -42.45     42.69 o 
   6  36   0       51.27       79.50     99.77 o 
   1  37   0       19.69       45.03     30.37 o 
   2  37   0       12.41        9.84     43.50 o 
   3  37   0      107.95       42.08     35.05 o 
   4  37   0      163.93      154.53     86.89 o 
   5  37   0      199.22      125.95     40.78 o 
   6  37   0       35.98       57.09    134.13 o 
   0  38   0      126.38      335.41     49.30 o 
   1  38   0       10.94      181.75     38.51 o 
   2  38   0       32.42       32.92     49.61 o 
   3  38   0       65.74      131.32     76.03 o 
   4  38   0        0.14      -25.06    106.49 o 
   5  38   0       76.91        5.08     70.52 o 
   1  39   0        9.54      179.13     45.58 o 
   2  39   0      269.81      373.94    146.55 o 
   3  39   0       49.52      164.39     69.29 o 
   4  39   0       56.50       64.35     46.63 o 
   0  40   0       50.74      -46.90     81.59 o 
   1  40   0       19.02      138.06     42.07 o 
   2  40   0        8.97      295.87     59.35 o 
   3  40   0        3.25      158.77     42.04 o 
   1  41   0       32.07       35.76     33.15 o 
   2  41   0       22.93      205.37    211.12 o 
 -13   1   1       96.28       71.39     33.01 o 
 -12   1   1        0.21       -4.48     35.72 o 
 -11   1   1       18.75      -18.52    118.22 o 
 -10   1   1      443.37      421.16     48.29 o 
  -9   1   1     1414.74     1663.51     76.06 o 
  -8   1   1      650.87      724.60     18.49 o 
  -7   1   1     1589.20     1576.58     21.85 o 
  -6   1   1     1240.59     1003.93     17.52 o 
  -5   1   1     3343.22     3368.61     39.44 o 
  -4   1   1    24799.78    24971.02     82.46 o 
  -3   1   1     7598.79     7207.34     48.04 o 
  -2   1   1     3533.55     3471.85     16.53 o 
   1   1   1    15364.62    15561.13     69.06 o 
   2   1   1    36289.11    36965.55    150.37 o 
   3   1   1     9001.88     9266.58     40.05 o 
   4   1   1     2355.64     2468.36     19.70 o 
   5   1   1     3471.66     3533.23     29.63 o 
   6   1   1     4196.94     4130.87     54.70 o 
   7   1   1       13.64       54.22     19.05 o 
   8   1   1     1241.29     1360.63     58.62 o 
   9   1   1       31.34       44.25     38.12 o 
  10   1   1      381.55      390.30     41.66 o 
  11   1   1       50.60       -3.30     88.81 o 
  12   1   1      232.78      201.32     84.15 o 
  13   1   1       48.51      158.28    113.89 o 
 -13   2   1       70.11      284.55     47.37 o 
 -12   2   1      460.62      487.54     52.00 o 
 -11   2   1      243.43      258.91     40.17 o 
 -10   2   1      967.17      891.20     54.17 o 
  -9   2   1      163.96      202.99     40.88 o 
  -8   2   1      914.45      927.04     26.34 o 
  -7   2   1      250.46      315.12     18.74 o 
  -6   2   1     8152.25     8461.10     82.32 o 
  -5   2   1      478.01      525.93     14.60 o 
  -4   2   1      705.78      638.07     16.58 o 
  -3   2   1     5053.00     4738.29     22.05 o 
  -2   2   1    18133.93    18236.18     37.93 o 
  -1   2   1     7775.83     7910.04     53.43 o 
   1   2   1        1.16       13.61      7.50 o 
   2   2   1      301.13      280.43     16.74 o 
   3   2   1    36676.43    35890.11    180.53 o 
   4   2   1      473.97      486.09     12.41 o 
   5   2   1     6171.06     6306.75     39.33 o 
   6   2   1      101.74      110.62      8.47 o 
   7   2   1       21.04       34.15     19.50 o 
   8   2   1       33.79       57.47     31.26 o 
   9   2   1     4547.50     4548.85    177.16 o 
  10   2   1        9.74      -87.61     87.61 o 
  11   2   1      307.49      471.43     43.80 o 
  12   2   1       25.17      441.84    287.87 o 
  13   2   1      212.18      204.76    172.67 o 
 -13   3   1       45.99       55.27     40.06 o 
 -12   3   1       56.56        3.88     86.70 o 
 -11   3   1      180.63       89.94     75.57 o 
 -10   3   1      657.11      574.91     54.62 o 
  -9   3   1     1982.70     2060.91     85.36 o 
  -8   3   1       40.57       17.20     15.09 o 
  -7   3   1      114.38      110.45     19.59 o 
  -6   3   1     1955.79     1949.50     25.09 o 
  -5   3   1      286.33      267.99     13.03 o 
  -4   3   1      164.95      179.85      9.44 o 
  -3   3   1      990.66      860.74     11.70 o 
  -2   3   1     3948.26     3815.35     23.54 o 
  -1   3   1       70.11      113.42     13.08 o 
   0   3   1    13943.34    14143.61     62.26 o 
   1   3   1     3917.65     3820.84     70.28 o 
   2   3   1    23952.96    23573.00    114.74 o 
   3   3   1     1110.40     1141.66     13.80 o 
   4   3   1     2745.77     2955.11     17.09 o 
   5   3   1      318.32      348.24      8.88 o 
   6   3   1        0.32       -4.68      6.48 o 
   7   3   1      778.12      744.16     26.27 o 
   8   3   1      188.01      107.49     30.67 o 
   9   3   1      161.28      198.27     39.58 o 
  10   3   1       22.45       23.06     49.48 o 
  11   3   1      509.87      598.41     51.28 o 
  12   3   1        2.77      203.36    146.57 o 
  13   3   1       85.25        4.43     87.19 o 
 -13   4   1      162.71      109.57     37.58 o 
 -12   4   1       83.64       62.06     43.58 o 
 -11   4   1       21.67       66.99     42.90 o 
 -10   4   1      331.31      195.14     39.56 o 
  -9   4   1      123.89      157.31     41.24 o 
  -8   4   1     3072.88     2991.03     74.44 o 
  -7   4   1      197.03      191.87     14.77 o 
  -6   4   1        6.19       16.11     16.66 o 
  -5   4   1     1124.12     1175.66     21.43 o 
  -4   4   1      147.67      181.73      9.94 o 
  -3   4   1      788.72      791.60     12.36 o 
  -2   4   1    48066.33    47673.68     97.41 o 
  -1   4   1    24795.42    24539.96    289.87 o 
   0   4   1     3195.98     3097.93     35.66 o 
   1   4   1    13374.73    13438.23     77.93 o 
   2   4   1    29689.87    30397.49    106.67 o 
   3   4   1      486.60      509.29     10.63 o 
   4   4   1       40.92       36.74      6.49 o 
   5   4   1     5835.83     6145.33     39.72 o 
   6   4   1      635.71      747.90     17.09 o 
   7   4   1     1109.98      921.71     27.60 o 
   8   4   1     1057.40     1157.64     49.29 o 
   9   4   1      115.62       58.77     60.15 o 
  10   4   1        2.92       36.12     55.49 o 
  11   4   1      180.94       75.68     36.86 o 
  12   4   1       43.92      -76.33    190.77 o 
  13   4   1       70.58      224.99    116.77 o 
 -13   5   1        2.35      -33.98     39.74 o 
 -12   5   1      210.38      172.51     43.42 o 
 -11   5   1     1079.80     1118.43     58.92 o 
 -10   5   1       42.02       39.47     58.16 o 
  -9   5   1      319.54      339.50     44.88 o 
  -8   5   1      932.50      813.83     38.27 o 
  -7   5   1       33.68       16.04     21.53 o 
  -6   5   1     4120.19     4190.08     32.80 o 
  -5   5   1     8558.07     8934.45     63.11 o 
  -4   5   1     1701.26     1828.31     16.36 o 
  -3   5   1    20316.88    20532.89     85.75 o 
  -2   5   1     7178.81     7028.23     61.16 o 
  -1   5   1     2055.02     1991.02     18.37 o 
   0   5   1     7028.89     6902.74    244.69 o 
   1   5   1    16085.15    16043.84     89.10 o 
   2   5   1      888.10      962.05     21.11 o 
   3   5   1       53.03       39.04      9.11 o 
   4   5   1     3224.44     3121.78     20.17 o 
   5   5   1     4451.91     4345.77     22.71 o 
   6   5   1      719.67      782.15     15.17 o 
   7   5   1      379.17      397.98     23.73 o 
   8   5   1        7.35       38.25     28.69 o 
   9   5   1      242.22      207.94     40.35 o 
  10   5   1     1238.06     1236.06     57.43 o 
  11   5   1      143.20      123.14     37.36 o 
  12   5   1        7.47      -81.66     81.66 o 
  13   5   1        5.90      179.57     56.37 o 
 -13   6   1        0.74      154.78    102.12 o 
 -12   6   1      654.32      660.65     51.44 o 
 -11   6   1       53.38       39.05     41.25 o 
 -10   6   1       26.03        4.00     38.34 o 
  -9   6   1      472.12      419.79     45.77 o 
  -8   6   1       67.57       46.40     18.20 o 
  -7   6   1      825.68      802.81     23.89 o 
  -6   6   1     1896.83     1911.39     25.54 o 
  -5   6   1     3296.92     3409.04     24.23 o 
  -4   6   1      403.97      428.48     10.83 o 
  -3   6   1       67.62       96.07     11.10 o 
  -2   6   1    29647.16    28858.47    160.53 o 
  -1   6   1    30075.27    28985.07    149.88 o 
   0   6   1     8172.46     7494.34    416.26 o 
   1   6   1      358.71      379.76     22.89 o 
   2   6   1    15262.92    15937.61     74.34 o 
   3   6   1    13848.78    14267.12     93.65 o 
   4   6   1     1193.20     1287.36     16.70 o 
   5   6   1      169.42      147.60      8.71 o 
   6   6   1     3102.05     3284.85     44.69 o 
   7   6   1     1119.98     1119.65     33.68 o 
   8   6   1      334.66      270.14     24.28 o 
   9   6   1      846.55      762.09     51.09 o 
  10   6   1      219.93      150.45     94.97 o 
  11   6   1       14.21       20.05     44.16 o 
  12   6   1        6.43      164.98     40.50 o 
  13   6   1       13.56      -59.49     59.49 o 
 -13   7   1       73.05      221.70     54.23 o 
 -12   7   1      114.81      152.53     96.23 o 
 -11   7   1      164.07      122.07     45.55 o 
 -10   7   1      250.38      186.92     62.97 o 
  -9   7   1      873.19      764.42     50.76 o 
  -8   7   1      637.40      601.58     32.26 o 
  -7   7   1       44.68       56.42     16.33 o 
  -6   7   1       28.99       -3.07     12.60 o 
  -5   7   1       32.10       14.82      8.73 o 
  -4   7   1      241.51      260.98     10.43 o 
  -3   7   1      536.01      575.52     21.53 o 
  -2   7   1     8390.69     8375.00     70.13 o 
  -1   7   1     5087.01     5233.93     44.99 o 
   0   7   1     4807.47     4794.83     53.08 o 
   1   7   1     1135.91     1073.77     33.81 o 
   2   7   1    14043.56    13919.81    114.99 o 
   3   7   1        8.44       20.91     13.18 o 
   4   7   1     3345.54     3602.29     30.86 o 
   5   7   1     2400.04     2371.86     19.04 o 
   6   7   1       11.75       47.18     12.52 o 
   7   7   1      567.57      560.03     44.98 o 
   8   7   1      150.02       96.72     34.10 o 
   9   7   1      100.98       64.74     54.11 o 
  10   7   1      446.10      390.31     54.47 o 
  11   7   1       15.07        8.94     49.02 o 
  12   7   1      104.19      172.26     58.68 o 
  13   7   1        7.31      -51.72     51.72 o 
 -13   8   1       46.79      230.68     63.45 o 
 -12   8   1       16.24       -3.04     54.20 o 
 -11   8   1        3.96      -36.30     60.11 o 
 -10   8   1       46.46      -93.96    162.65 o 
  -9   8   1      744.38      849.70     52.99 o 
  -8   8   1     5100.88     4940.94     77.70 o 
  -7   8   1     2555.54     2724.27     38.66 o 
  -6   8   1      283.26      268.97     12.52 o 
  -5   8   1       24.37       30.17     10.30 o 
  -4   8   1     2471.02     2575.60     30.57 o 
  -3   8   1      496.84      399.81     10.33 o 
  -2   8   1     5852.80     5648.78     42.54 o 
  -1   8   1     1610.30     1868.90     14.47 o 
   0   8   1     2596.51     2540.61     24.63 o 
   1   8   1    13935.05    13459.42     94.06 o 
   2   8   1        1.21        1.82     21.78 o 
   3   8   1       33.51       48.77     17.34 o 
   4   8   1     5550.99     5392.06     38.08 o 
   5   8   1     1355.71     1452.18     21.70 o 
   6   8   1     1298.48     1200.75     19.35 o 
   7   8   1     3223.14     3218.36     34.09 o 
   8   8   1      452.99      501.34     40.10 o 
  10   8   1      273.84      222.25     68.85 o 
  11   8   1      441.36      320.61     63.08 o 
  12   8   1        0.07      196.18     59.50 o 
  13   8   1      105.06      -26.87     46.61 o 
 -13   9   1       13.19      -56.92     56.92 o 
 -12   9   1       18.18      -38.96     66.36 o 
 -11   9   1      212.21      153.98     72.56 o 
 -10   9   1        0.26      -45.38     53.29 o 
  -9   9   1       23.18      109.45     68.03 o 
  -8   9   1      285.50      327.17     39.12 o 
  -7   9   1      516.13      404.94     37.95 o 
  -6   9   1      347.09      372.16     35.06 o 
  -5   9   1     1841.35     1966.39     25.23 o 
  -4   9   1      539.70      550.64     18.99 o 
  -3   9   1     2533.48     2581.03     20.43 o 
  -2   9   1    16687.27    15862.55     87.56 o 
  -1   9   1      285.80      315.85      9.57 o 
   0   9   1      221.78      201.55     17.08 o 
   1   9   1     5333.33     5319.56     44.87 o 
   2   9   1     4042.47     3907.39     56.98 o 
   3   9   1      274.93      287.66     19.79 o 
   4   9   1     4803.64     4810.44     41.26 o 
   5   9   1      968.21      973.46     21.77 o 
   6   9   1     2653.87     2855.06     37.11 o 
   7   9   1       42.15       37.40     16.62 o 
   8   9   1       23.10       56.76     33.39 o 
   9   9   1      799.20      736.56     76.39 o 
  10   9   1       33.37       71.12     52.94 o 
  11   9   1        1.79      -26.20     47.26 o 
  12   9   1        1.05       37.02     47.06 o 
 -13  10   1        4.07      -57.05     57.05 o 
 -12  10   1      146.66      110.48     71.53 o 
 -11  10   1       51.79      -47.98     58.35 o 
 -10  10   1      488.67      450.78     74.85 o 
  -9  10   1     1159.37     1189.35     85.09 o 
  -8  10   1      102.08       67.36     36.02 o 
  -7  10   1      147.20      149.38     24.22 o 
  -6  10   1      182.29      210.10     21.90 o 
  -5  10   1      705.77      791.20     16.87 o 
  -4  10   1     2541.01     2468.61     41.03 o 
  -3  10   1     1316.99     1452.42     17.31 o 
  -2  10   1    10471.67    10157.67     55.18 o 
  -1  10   1        3.48       10.48      8.21 o 
   0  10   1     6333.32     6337.72     41.24 o 
   1  10   1     1233.33     1216.72     25.88 o 
   2  10   1      244.56      213.47     24.03 o 
   3  10   1     2327.51     2606.18     39.26 o 
   4  10   1     1792.94     1843.42     28.89 o 
   5  10   1        2.41       13.24     15.27 o 
   6  10   1     1683.19     1822.97     25.26 o 
   7  10   1      309.99      318.35     15.92 o 
   8  10   1      691.71      800.79     93.09 o 
   9  10   1     1562.39     1495.94     86.11 o 
  11  10   1       33.52      -58.71     66.34 o 
  12  10   1        0.44      -55.99     55.99 o 
 -13  11   1        0.02      -56.40     56.40 o 
 -12  11   1       24.66       26.54     59.96 o 
 -10  11   1        5.40       91.44     57.23 o 
  -9  11   1     1903.03     1915.93     60.64 o 
  -8  11   1     1669.80     1521.63     67.87 o 
  -7  11   1     2967.14     2920.59     43.75 o 
  -6  11   1      551.49      659.96     17.59 o 
  -5  11   1     2903.03     2933.13     37.99 o 
  -4  11   1      798.66      897.70     16.25 o 
  -3  11   1      121.05      159.50      8.95 o 
  -2  11   1      535.00      484.13     11.72 o 
  -1  11   1      155.80      190.14      9.37 o 
   0  11   1    12944.03    12400.73     77.24 o 
   1  11   1       53.62       62.21     17.33 o 
   2  11   1     4391.32     4672.95     48.06 o 
   3  11   1     7127.72     7497.02     62.65 o 
   4  11   1       38.72       60.61     16.51 o 
   5  11   1     3595.37     3974.26     38.50 o 
   6  11   1      362.17      338.98     19.51 o 
   7  11   1      310.79      290.79     22.19 o 
   8  11   1      251.66      190.37     36.86 o 
   9  11   1      344.70      350.39     72.91 o 
  11  11   1      185.12       90.71     70.50 o 
  12  11   1       25.18      -56.45     57.54 o 
 -13  12   1        0.43      -63.43     63.43 o 
 -12  12   1      150.14       30.08     70.14 o 
 -11  12   1       20.45      -22.70     70.52 o 
 -10  12   1       12.05       55.03     66.25 o 
  -9  12   1      650.59      632.16     47.68 o 
  -8  12   1      654.89      688.02     30.76 o 
  -7  12   1      180.54      216.29     31.57 o 
  -6  12   1      196.03      136.39     21.98 o 
  -5  12   1      543.10      520.47     13.93 o 
  -4  12   1      452.92      509.05     14.45 o 
  -3  12   1     1754.90     1738.75     17.82 o 
  -2  12   1     8603.10     8648.48     35.79 o 
  -1  12   1     2645.66     2759.97     21.17 o 
   0  12   1      924.32      931.43     15.99 o 
   1  12   1     9210.02     8957.95     65.04 o 
   2  12   1      376.88      406.70     23.27 o 
   3  12   1      309.10      288.98     35.45 o 
   4  12   1     3630.33     3946.42     41.41 o 
   5  12   1       38.92       42.16     16.56 o 
   6  12   1      373.01      425.13     38.01 o 
   7  12   1     1114.72     1193.25     45.48 o 
   8  12   1       15.72       11.57     22.07 o 
   9  12   1      271.37      290.31     64.20 o 
  10  12   1       14.71      -62.91     62.91 o 
  12  12   1        3.11      -65.72     65.72 o 
 -13  13   1       24.15       24.62     64.02 o 
 -11  13   1      212.32      150.12     62.03 o 
 -10  13   1       13.09       -1.10     65.91 o 
  -9  13   1      139.29      121.25     95.36 o 
  -8  13   1      263.50      297.84     26.72 o 
  -7  13   1       20.76       21.05     25.47 o 
  -6  13   1      383.81      439.59     27.98 o 
  -5  13   1     2321.41     2474.99     70.19 o 
  -4  13   1      541.08      480.50     18.57 o 
  -3  13   1     7511.88     7436.66     53.69 o 
  -2  13   1       77.66       89.45     10.21 o 
  -1  13   1       38.82       35.19      9.98 o 
   0  13   1     2633.17     2702.99     29.54 o 
   1  13   1      472.97      511.24     34.57 o 
   2  13   1     2854.33     2909.11     70.72 o 
   3  13   1       13.00       12.94     18.50 o 
   4  13   1     5844.50     6162.59     58.16 o 
   5  13   1        5.09        5.69     17.12 o 
   6  13   1        4.46      -13.53     17.88 o 
   7  13   1        0.50        6.85     24.08 o 
   8  13   1       28.51       55.53     40.81 o 
   9  13   1      890.11     1065.20     87.47 o 
  10  13   1        1.03       17.82     64.20 o 
  12  13   1        5.69       31.76     68.71 o 
 -11  14   1      180.07      217.17     66.87 o 
 -10  14   1      935.28      701.49     75.96 o 
  -9  14   1      243.23      199.74     57.65 o 
  -8  14   1       83.28       45.00     23.94 o 
  -7  14   1      670.97      699.22     30.16 o 
  -6  14   1      958.64      940.19     49.52 o 
  -5  14   1      481.67      551.82     43.31 o 
  -4  14   1     1785.32     1633.12     22.98 o 
  -3  14   1        0.33        5.99      9.94 o 
  -2  14   1        5.13        4.57     10.31 o 
  -1  14   1       50.45       77.02     10.78 o 
   0  14   1     3853.82     3974.06     34.44 o 
   1  14   1       78.96       34.01     18.87 o 
   2  14   1     9035.47     9055.24     72.70 o 
   3  14   1     8277.68     8191.06    119.79 o 
   4  14   1     1391.61     1290.13     25.47 o 
   5  14   1      100.32       84.95     19.06 o 
   6  14   1        0.13      -19.00     19.00 o 
   7  14   1      256.97      272.32     21.93 o 
   8  14   1      462.35      444.16     36.11 o 
   9  14   1     1421.97     1357.95     78.01 o 
  10  14   1       95.67      208.16     63.24 o 
  12  14   1       16.05      -14.01     65.51 o 
 -12  15   1       11.64      -76.55     77.62 o 
 -11  15   1       51.47      195.46     80.02 o 
 -10  15   1        0.74       -5.04     63.24 o 
  -9  15   1     1242.40     1325.59     58.97 o 
  -8  15   1      748.69      699.49     47.30 o 
  -7  15   1       82.05      105.28     26.82 o 
  -6  15   1      692.68      714.48     34.52 o 
  -5  15   1      368.12      411.08     28.30 o 
  -4  15   1      212.03      257.04     12.62 o 
  -3  15   1       43.05        6.81     10.52 o 
  -2  15   1     2818.81     2983.04     24.74 o 
  -1  15   1       17.95       24.50     10.72 o 
   0  15   1      606.59      596.12     27.27 o 
   1  15   1     1254.09     1203.47     26.37 o 
   2  15   1       12.88       44.82     19.25 o 
   3  15   1      155.47      186.97     56.76 o 
   4  15   1      369.80      446.72     19.19 o 
   5  15   1       43.82       37.33     19.36 o 
   6  15   1     2827.72     2719.07     55.93 o 
   7  15   1      381.32      452.38     25.76 o 
   8  15   1      263.32      224.42     28.52 o 
   9  15   1      111.79      145.88     91.00 o 
  10  15   1      176.26      353.54     75.51 o 
  11  15   1        2.69      -71.64     71.64 o 
 -12  16   1      170.58      240.30     84.41 o 
 -11  16   1      308.14      384.33     83.88 o 
 -10  16   1      209.14      267.88     77.22 o 
  -9  16   1        8.44       38.00     41.95 o 
  -8  16   1       49.98       57.91     25.36 o 
  -7  16   1      443.48      357.34     30.02 o 
  -6  16   1      168.41      180.36     27.94 o 
  -5  16   1      221.50      214.15     26.85 o 
  -4  16   1       77.97       76.09     19.13 o 
  -3  16   1     3401.15     3185.05     28.38 o 
  -2  16   1        6.94       43.64     12.10 o 
  -1  16   1     1759.13     1691.70     20.59 o 
   0  16   1     4851.01     4901.64     34.71 o 
   1  16   1     1440.85     1486.42     38.65 o 
   2  16   1     5038.54     5390.02     61.00 o 
   3  16   1      721.47      770.25     29.78 o 
   4  16   1      322.45      343.17     21.24 o 
   5  16   1       70.11       45.22     20.21 o 
   6  16   1      224.05      247.89     23.66 o 
   7  16   1       11.74       49.07     21.89 o 
   8  16   1     1044.35      979.82     49.68 o 
   9  16   1       86.53      127.55     42.56 o 
  10  16   1       56.14      212.09     74.39 o 
  11  16   1      106.77      104.96     70.08 o 
 -12  17   1       12.21       82.19     84.29 o 
 -11  17   1       58.01        5.50     73.68 o 
 -10  17   1        4.34      142.09     76.26 o 
  -9  17   1       81.40       31.88     39.77 o 
  -8  17   1      202.16      166.36     29.13 o 
  -7  17   1      167.19       95.50     41.44 o 
  -6  17   1      367.48      357.62     30.78 o 
  -5  17   1        6.64        1.32     25.07 o 
  -4  17   1     7717.49     7964.34     53.76 o 
  -3  17   1     1912.77     1863.17     22.17 o 
  -2  17   1     5225.49     5453.43     34.83 o 
  -1  17   1        7.81       21.48     11.06 o 
   0  17   1     4564.09     4653.04     34.81 o 
   1  17   1     9057.49     9457.47     66.15 o 
   2  17   1     2051.80     2122.58     43.40 o 
   3  17   1      279.57      327.50     41.09 o 
   4  17   1        1.38       26.32     18.22 o 
   5  17   1       72.92       67.88     21.53 o 
   6  17   1     1146.27     1016.23     56.85 o 
   7  17   1      554.95      561.40     27.06 o 
   8  17   1      890.26      787.18     35.95 o 
   9  17   1       77.22      202.70     67.09 o 
  10  17   1      131.94       77.09     74.84 o 
  11  17   1       36.07      119.34     73.44 o 
  12  17   1      162.41       32.67     66.37 o 
 -12  18   1       15.69      297.63     90.44 o 
 -11  18   1        0.51      -75.06     75.06 o 
 -10  18   1      192.07      273.03     79.28 o 
  -9  18   1       18.25       50.15     49.09 o 
  -8  18   1     1100.58     1014.21     49.01 o 
  -7  18   1       40.04       22.73     32.16 o 
  -6  18   1      688.80      601.12     35.91 o 
  -5  18   1      342.24      271.96     29.34 o 
  -4  18   1     3838.98     4029.59     58.67 o 
  -3  18   1      610.24      715.92     18.04 o 
  -2  18   1     1407.03     1450.88     21.26 o 
  -1  18   1      534.56      552.89     16.49 o 
   0  18   1     2779.62     2812.91     56.78 o 
   1  18   1     2386.65     2376.58     37.73 o 
   2  18   1      764.34      840.88     99.30 o 
   3  18   1     2036.13     1887.09     65.38 o 
   4  18   1        3.05       39.42     26.74 o 
   5  18   1      295.38      322.29     24.27 o 
   6  18   1       76.22       75.08     23.65 o 
   7  18   1     3339.42     3185.78     45.99 o 
   8  18   1      339.00      323.71     43.02 o 
   9  18   1      906.33     1016.09     53.51 o 
  10  18   1        0.30      -67.47     67.47 o 
  11  18   1        5.29      150.77     77.26 o 
 -12  19   1        8.99      274.95     94.34 o 
 -11  19   1      241.54       62.85     75.55 o 
 -10  19   1        2.45       79.34     75.88 o 
  -9  19   1      305.64      292.04     76.00 o 
  -8  19   1       11.65        3.39     27.71 o 
  -7  19   1      195.96      255.59     52.48 o 
  -6  19   1      324.32      308.57     32.43 o 
  -5  19   1      196.68      223.10     49.09 o 
  -4  19   1      270.03      313.48     17.89 o 
  -3  19   1     3310.02     3263.45     39.20 o 
  -2  19   1      469.21      555.16     22.17 o 
  -1  19   1       25.98       52.73     13.60 o 
   0  19   1      520.61      559.46     17.63 o 
   1  19   1        2.26       20.66     14.66 o 
   2  19   1      826.73      792.46     26.61 o 
   3  19   1      626.87      726.16     45.33 o 
   4  19   1     1246.41     1247.39     39.52 o 
   5  19   1      108.14       77.74     21.67 o 
   6  19   1      645.98      713.83     48.75 o 
   7  19   1      230.11      282.34     28.80 o 
   8  19   1       37.44       -8.55     32.66 o 
   9  19   1       88.64      165.35     47.65 o 
  10  19   1        9.91       -7.30     71.73 o 
  11  19   1      128.47      361.58     87.41 o 
 -12  20   1       66.14      211.22     90.92 o 
 -11  20   1       16.17      178.94     82.70 o 
 -10  20   1       24.46      -25.33     73.42 o 
  -9  20   1      124.14      172.33     28.72 o 
  -8  20   1       44.37       31.71     31.03 o 
  -7  20   1      493.49      443.57     37.34 o 
  -6  20   1      407.20      401.17     37.51 o 
  -5  20   1       93.06        2.73     31.67 o 
  -4  20   1      129.52      139.35     19.08 o 
  -3  20   1      788.10      920.13     22.76 o 
  -2  20   1     2343.58     2461.05     37.87 o 
  -1  20   1     1417.95     1402.74     26.84 o 
   0  20   1      289.89      306.13     16.08 o 
   1  20   1      480.93      370.92     34.79 o 
   2  20   1      228.97      226.18     33.76 o 
   3  20   1        1.97       45.62     39.17 o 
   4  20   1       47.70       89.36     21.79 o 
   5  20   1      888.17      896.60     45.01 o 
   6  20   1      116.36      117.77     28.75 o 
   7  20   1       36.29       35.37     38.77 o 
   8  20   1        0.39      -30.27     30.27 o 
   9  20   1       42.98      -52.83     52.83 o 
  10  20   1       13.27      113.92     73.77 o 
  11  20   1      462.89      531.44     91.23 o 
 -11  21   1      824.20     1239.20    103.35 o 
 -10  21   1      268.55      114.41     71.00 o 
  -9  21   1       45.03       82.54     28.33 o 
  -8  21   1       62.59       86.36     33.21 o 
  -7  21   1      980.00      791.59     42.54 o 
  -6  21   1      357.36      362.33     80.77 o 
  -5  21   1        5.45      -15.38     29.28 o 
  -4  21   1      517.38      487.42     24.32 o 
  -3  21   1      400.14      404.38     22.78 o 
  -2  21   1     3989.89     4007.61     42.24 o 
  -1  21   1      362.98      368.09     20.34 o 
   0  21   1        7.05       18.30     14.28 o 
   1  21   1      164.21      158.82     24.37 o 
   2  21   1     3439.56     3389.07     84.32 o 
   3  21   1        1.41       38.48     31.21 o 
   4  21   1     1686.24     1670.97     62.17 o 
   5  21   1      231.61      298.09     25.67 o 
   6  21   1      552.72      533.28     30.42 o 
   7  21   1       16.39       -0.49     27.89 o 
   8  21   1       19.89       12.74     43.80 o 
   9  21   1        0.73        8.12     31.83 o 
  10  21   1      266.96      450.43     86.92 o 
  11  21   1      177.42      140.97     78.93 o 
 -11  22   1        0.74      221.31     67.86 o 
 -10  22   1      160.78      120.39     71.63 o 
  -9  22   1      444.38      430.50     61.16 o 
  -8  22   1     1912.86     1946.96     55.89 o 
  -7  22   1       95.59       91.90     30.94 o 
  -6  22   1      391.67      388.68     54.23 o 
  -5  22   1      507.18      512.01     50.00 o 
  -4  22   1      846.83      814.55     27.70 o 
  -3  22   1      938.57      924.58     23.78 o 
  -2  22   1      310.21      379.03     20.11 o 
  -1  22   1      818.64      774.16     24.56 o 
   0  22   1       87.34      115.30     21.47 o 
   1  22   1     2187.57     2181.12     47.11 o 
   2  22   1       52.19      108.66     30.47 o 
   3  22   1     1443.12     1508.86     34.29 o 
   4  22   1      117.45      200.89     25.13 o 
   5  22   1      651.60      693.84     31.75 o 
   6  22   1     1196.70     1204.53     36.31 o 
   7  22   1      796.66      698.40     62.49 o 
   8  22   1       36.26       24.58     38.28 o 
   9  22   1       52.87       58.00     34.30 o 
  10  22   1      106.91      377.40     87.37 o 
  11  22   1       66.33      -73.19     73.19 o 
 -11  23   1       44.16      192.72     75.69 o 
 -10  23   1       36.65       90.60     69.26 o 
  -9  23   1      439.55      405.32     77.01 o 
  -8  23   1        7.90       85.47     38.72 o 
  -7  23   1      865.83      817.55     51.54 o 
  -6  23   1       14.64       32.74     34.07 o 
  -5  23   1      253.88      252.08     59.16 o 
  -4  23   1       31.53       27.68     21.11 o 
  -3  23   1      235.95      229.49     18.90 o 
  -2  23   1     1622.70     1643.84     45.71 o 
  -1  23   1      511.85      479.56     24.04 o 
   0  23   1      652.63      692.23     21.74 o 
   1  23   1       36.48       89.16     38.52 o 
   2  23   1      573.10      549.51     48.10 o 
   3  23   1      354.21      402.22     47.01 o 
   4  23   1     1517.02     1545.66     50.59 o 
   5  23   1      577.26      595.03     41.91 o 
   6  23   1      398.92      364.54     28.98 o 
   7  23   1        6.40      -15.02     26.41 o 
   8  23   1      714.67      638.47     52.29 o 
   9  23   1       41.53       72.64    116.95 o 
  10  23   1       35.43      156.71     78.25 o 
  11  23   1      147.35      157.38     79.41 o 
 -11  24   1       10.11       47.75     80.85 o 
 -10  24   1       62.29      192.18     67.53 o 
  -9  24   1       18.36      -41.97     47.43 o 
  -8  24   1      113.10      195.82     46.44 o 
  -7  24   1      241.31      210.26     38.94 o 
  -6  24   1      156.24      104.39     36.08 o 
  -5  24   1      167.84      162.37     49.59 o 
  -4  24   1       15.74       -3.39     29.60 o 
  -3  24   1       33.25       11.24     21.30 o 
  -2  24   1     3933.70     3824.73     45.06 o 
  -1  24   1      224.87      223.24     19.39 o 
   0  24   1      688.47      684.38     33.19 o 
   1  24   1     2233.06     2091.68     69.41 o 
   2  24   1       40.50       47.33     38.59 o 
   3  24   1      996.84     1025.04     56.71 o 
   4  24   1      257.44      379.97     95.49 o 
   5  24   1        1.63       12.73     35.13 o 
   6  24   1       12.39      -35.32     35.32 o 
   7  24   1       66.52       47.27     33.64 o 
   8  24   1       62.99      148.63     36.61 o 
   9  24   1       78.08      185.02    199.22 o 
  10  24   1       37.87       56.39     66.48 o 
 -11  25   1      639.67      448.94     85.32 o 
 -10  25   1      106.30      278.22     80.66 o 
  -9  25   1       50.55       29.69     64.18 o 
  -8  25   1      222.86      246.04     36.61 o 
  -7  25   1      577.94      512.24     80.48 o 
  -6  25   1      124.84       80.92     34.81 o 
  -5  25   1     1682.50     1834.35    121.42 o 
  -4  25   1      102.26       80.24     23.55 o 
  -3  25   1      419.50      389.37     41.58 o 
  -2  25   1      125.78      246.34     34.44 o 
  -1  25   1       68.38      119.56     25.04 o 
   0  25   1       72.35      128.72     35.68 o 
   1  25   1      208.79      247.87     46.89 o 
   2  25   1      320.51      231.58     43.73 o 
   3  25   1      176.01      176.41     43.26 o 
   4  25   1     3169.68     3083.78     65.88 o 
   5  25   1      183.24      176.50     62.10 o 
   6  25   1      128.32      129.11     63.71 o 
   7  25   1      730.89      712.67     46.63 o 
   8  25   1       57.16       78.01     38.40 o 
   9  25   1       19.19       13.35    233.98 o 
  10  25   1        1.84      -64.43     64.43 o 
 -10  26   1      141.47      303.71     83.05 o 
  -9  26   1        3.64        0.24     43.82 o 
  -8  26   1       32.77      138.48     41.22 o 
  -7  26   1      400.34      413.09     42.22 o 
  -6  26   1      189.24      123.54     37.23 o 
  -5  26   1     1111.88     1158.17     94.39 o 
  -4  26   1      441.15      326.65     58.34 o 
  -3  26   1      188.12      259.16     42.43 o 
  -2  26   1     2286.90     2181.40     43.64 o 
  -1  26   1      153.92      204.14     26.77 o 
   0  26   1      872.41     1046.95     42.27 o 
   1  26   1     2677.67     2562.63     78.72 o 
   2  26   1       56.80       34.68     40.07 o 
   3  26   1     1924.28     1726.35     71.39 o 
   4  26   1      356.79      364.90     46.17 o 
   5  26   1      740.17      792.72    112.20 o 
   6  26   1      443.31      372.66     42.90 o 
   7  26   1      828.57     1019.26     58.68 o 
   8  26   1       57.11       90.14     41.71 o 
   9  26   1      306.11      225.64     39.03 o 
  10  26   1        9.93      -78.48     78.48 o 
 -10  27   1      329.67      306.95     75.51 o 
  -9  27   1      314.95      226.89     38.82 o 
  -8  27   1       19.12       41.66     36.29 o 
  -7  27   1       34.44       53.58     37.71 o 
  -6  27   1        7.81      -12.00     36.77 o 
  -5  27   1       38.62       54.51     38.17 o 
  -4  27   1      357.16      301.73     38.97 o 
  -3  27   1       46.58      114.98     29.21 o 
  -2  27   1      189.96      151.17     26.51 o 
  -1  27   1      366.95      483.32     42.56 o 
   0  27   1     3470.26     3498.88    170.14 o 
   1  27   1      222.48      276.15     50.47 o 
   2  27   1      116.85       80.50     42.33 o 
   3  27   1     2238.50     2008.32     77.90 o 
   4  27   1     1146.14     1126.72    118.43 o 
   5  27   1      128.43      171.61     38.78 o 
   6  27   1     1067.15     1043.64     76.46 o 
   7  27   1       87.80      160.32     36.65 o 
   8  27   1        7.48       -1.89     72.83 o 
   9  27   1       35.96      -42.57     42.57 o 
  10  27   1       34.33       39.65     70.20 o 
 -10  28   1       18.64      -79.23     79.23 o 
  -9  28   1      227.26      164.31     41.72 o 
  -8  28   1       22.66       97.45     39.07 o 
  -7  28   1       20.68       71.45     40.33 o 
  -6  28   1      690.09      623.18     45.77 o 
  -5  28   1      344.48      304.99     67.15 o 
  -4  28   1        0.36      -37.25     37.25 o 
  -3  28   1     3247.77     3120.51     52.10 o 
  -2  28   1      126.61      154.13     27.57 o 
  -1  28   1      239.66      289.74     43.17 o 
   0  28   1       90.26      309.57    104.47 o 
   1  28   1      899.34      975.98     61.78 o 
   2  28   1      215.11      228.64     49.71 o 
   3  28   1     1007.13      998.49     67.40 o 
   4  28   1      423.70      476.53     49.92 o 
   5  28   1       26.56       67.63     39.34 o 
   6  28   1       32.63      110.42     64.23 o 
   7  28   1      160.04      177.88     39.47 o 
   8  28   1      307.89      219.66     43.75 o 
   9  28   1      324.57      308.99     41.98 o 
  -9  29   1       33.82      -38.66     41.66 o 
  -8  29   1      191.13      281.38     57.17 o 
  -7  29   1        3.27      111.24     42.67 o 
  -6  29   1       39.90       -8.65     63.54 o 
  -5  29   1       19.45       30.10     34.82 o 
  -4  29   1      180.80      169.65     40.18 o 
  -3  29   1     1322.69     1388.33     40.37 o 
  -2  29   1       23.19       25.86     25.46 o 
  -1  29   1      915.84      930.79     48.56 o 
   0  29   1     1108.52     1019.71     43.96 o 
   1  29   1     1081.88     1196.92     66.24 o 
   2  29   1      479.24      712.37     59.23 o 
   3  29   1     3195.18     3398.91     98.42 o 
   4  29   1     1499.84     1559.52     56.51 o 
   5  29   1      378.94      434.90     72.05 o 
   6  29   1        5.19      -10.39     37.87 o 
   7  29   1      181.80      212.68     53.71 o 
   8  29   1        1.23      -93.27     93.27 o 
   9  29   1       28.02      154.41     58.24 o 
  -9  30   1       15.78       49.38     63.79 o 
  -8  30   1       11.71        3.90     47.79 o 
  -7  30   1       86.53      210.69     45.24 o 
  -6  30   1       32.56       22.00     84.82 o 
  -5  30   1       78.61      105.94     41.13 o 
  -4  30   1      281.50      284.89     42.42 o 
  -3  30   1       94.44      145.27     39.75 o 
  -2  30   1      618.13      635.96     39.63 o 
  -1  30   1       14.10      173.22     57.31 o 
   0  30   1      426.39      429.04     49.17 o 
   1  30   1        5.71       40.56     44.19 o 
   2  30   1     1241.04     1472.40     73.52 o 
   3  30   1      510.08      669.54     63.35 o 
   4  30   1      495.21      512.93     48.77 o 
   5  30   1        3.68       55.72     36.99 o 
   6  30   1       75.58       -9.44     36.18 o 
   7  30   1      326.97      400.56    218.82 o 
   8  30   1      167.90      128.87     41.79 o 
   9  30   1       11.54       70.27    181.35 o 
  -9  31   1      345.77      356.90     86.94 o 
  -8  31   1       23.35       24.51     35.06 o 
  -7  31   1      150.83      253.35     41.21 o 
  -6  31   1      395.86      457.77     86.15 o 
  -5  31   1      295.74      361.00     48.44 o 
  -4  31   1      234.67      358.72     43.11 o 
  -3  31   1      565.85      546.14     58.37 o 
  -2  31   1      922.11      895.05     59.71 o 
  -1  31   1     1445.22     1430.96     49.65 o 
   0  31   1     2039.93     2011.38     75.47 o 
   1  31   1       42.08       59.94     40.84 o 
   2  31   1      150.15      163.84     50.98 o 
   3  31   1        0.49       20.97     47.99 o 
   4  31   1       68.44       89.32     39.26 o 
   5  31   1       50.73       37.10     36.71 o 
   6  31   1        1.75      -39.68     39.68 o 
   7  31   1      204.58      180.39     67.58 o 
   8  31   1        0.07        9.95     41.27 o 
  -8  32   1        0.00      -42.32     42.32 o 
  -7  32   1      208.90      246.20     45.59 o 
  -6  32   1      529.72      555.93     87.38 o 
  -5  32   1       26.08      143.39     43.45 o 
  -4  32   1     1313.06     1188.16     78.85 o 
  -3  32   1      950.17      844.84     73.83 o 
  -2  32   1       86.45      178.27     45.16 o 
  -1  32   1        0.24       46.92     28.20 o 
   0  32   1     1351.29     1465.55     53.98 o 
   1  32   1      136.29       66.57     42.80 o 
   2  32   1       31.46       44.14     47.28 o 
   3  32   1      286.42      256.49     36.91 o 
   4  32   1       74.46        3.56     38.46 o 
   5  32   1      246.08      276.19     96.79 o 
   6  32   1        2.49      -42.44     43.59 o 
   7  32   1        7.15      -32.73    114.66 o 
   8  32   1       99.08      182.76     98.44 o 
  -8  33   1        8.97      -47.89     47.89 o 
  -7  33   1       64.51       65.57     38.62 o 
  -6  33   1        0.02      257.75     54.70 o 
  -5  33   1       92.92      126.03     40.49 o 
  -4  33   1      519.89      688.63     49.96 o 
  -3  33   1      443.58      568.89     44.75 o 
  -2  33   1       19.46       14.51     27.25 o 
  -1  33   1      481.14      495.36     32.63 o 
   0  33   1       43.58      111.76    103.02 o 
   1  33   1       76.28       41.73     46.35 o 
   2  33   1      837.10      807.84     61.41 o 
   3  33   1       63.10      117.94     93.89 o 
   4  33   1       14.22      -19.53     35.31 o 
   5  33   1      321.14      396.16    100.17 o 
   6  33   1      175.46       81.24     42.35 o 
   7  33   1      106.87      190.28    115.08 o 
   8  33   1      117.28      353.33    136.16 o 
  -8  34   1       66.95      -79.04     79.04 o 
  -7  34   1       16.11       82.24    134.24 o 
  -6  34   1       23.50       36.52     56.89 o 
  -5  34   1      136.18      299.78     44.87 o 
  -4  34   1      198.21      214.93     78.96 o 
  -3  34   1       12.05       31.27     28.42 o 
  -2  34   1      466.21      424.93     32.13 o 
  -1  34   1      663.75      741.94     62.46 o 
   0  34   1       25.29      105.72     39.55 o 
   1  34   1       81.80       29.53     47.55 o 
   2  34   1      474.71      415.13     53.07 o 
   3  34   1      182.22      130.44    109.49 o 
   4  34   1        6.49      -66.97     66.97 o 
   5  34   1      151.25      187.34    148.23 o 
   6  34   1      161.97       25.72     62.92 o 
   7  34   1      178.62      315.28    101.22 o 
  -7  35   1        1.19       -3.81    118.17 o 
  -6  35   1       31.52      -42.23     42.23 o 
  -5  35   1      559.69      626.84     61.88 o 
  -4  35   1        7.51      -28.98     70.82 o 
  -3  35   1       27.41       43.84     35.79 o 
  -2  35   1      186.58       64.81     34.64 o 
  -1  35   1       42.73       26.75     44.18 o 
   0  35   1        7.20      178.27     41.56 o 
   1  35   1      107.23      174.21     50.61 o 
   2  35   1      134.79       91.95     48.47 o 
   3  35   1        9.17      -13.36    164.75 o 
   4  35   1      211.36      161.64     44.13 o 
   5  35   1        5.58       87.38    129.87 o 
   6  35   1       14.95        0.72     70.67 o 
   7  35   1        4.22      203.00     49.82 o 
  -7  36   1       21.15      216.91     88.05 o 
  -6  36   1      196.73       44.37     56.14 o 
  -5  36   1        0.68       55.88     72.74 o 
  -4  36   1       80.99       80.45     44.13 o 
  -3  36   1        5.71      -19.22     41.78 o 
  -2  36   1       14.66       94.74     66.37 o 
  -1  36   1       18.55       -6.70     38.97 o 
   0  36   1       95.44      207.86     39.86 o 
   1  36   1       27.87      110.11     41.78 o 
   2  36   1       53.19      150.83     57.39 o 
   3  36   1       34.24       80.71     38.82 o 
   4  36   1       17.17      -24.29     44.26 o 
   5  36   1      575.83      670.53     53.66 o 
   6  36   1       20.28      224.02     59.60 o 
  -6  37   1       85.40      -27.01     85.18 o 
  -5  37   1      107.28       98.04    112.69 o 
  -4  37   1      134.96       40.59     43.23 o 
  -3  37   1      337.40      319.88     74.02 o 
  -2  37   1       31.44       57.64     59.18 o 
  -1  37   1       19.66      -62.44     62.44 o 
   0  37   1      143.50      197.14     38.59 o 
   1  37   1       53.49      227.31     39.26 o 
   2  37   1      671.87      960.62     73.68 o 
   3  37   1        1.42       61.54     40.55 o 
   4  37   1       73.61       61.27     44.52 o 
   5  37   1       63.00      218.88     89.06 o 
  -5  38   1      156.93      404.14     88.69 o 
  -4  38   1       42.76       12.62     65.44 o 
  -3  38   1        2.91      -26.71     70.41 o 
  -2  38   1      272.50      349.72     84.74 o 
  -1  38   1        7.18      -77.66     77.66 o 
   0  38   1       35.85      -29.61     43.63 o 
   1  38   1       11.28      133.24     83.30 o 
   2  38   1        1.90      129.11     95.26 o 
   3  38   1        1.51       82.67     62.76 o 
   4  38   1       73.93      143.52     62.21 o 
   5  38   1      104.19      201.82     48.26 o 
  -4  39   1        3.94       64.24     73.45 o 
  -3  39   1       87.99      -70.02     77.15 o 
  -2  39   1       89.40      279.61     39.94 o 
  -1  39   1       84.27       -2.48     47.15 o 
   0  39   1       17.79      -64.76     70.52 o 
   1  39   1      118.74      321.90    172.83 o 
   2  39   1       67.63      165.83     36.54 o 
   3  39   1        2.51       40.02    106.96 o 
   4  39   1      258.63      445.07     86.32 o 
  -3  40   1       36.21      -70.38     70.38 o 
  -2  40   1       42.41      348.74     47.84 o 
  -1  40   1       96.76      159.88     41.35 o 
   0  40   1        7.23      -80.42     80.42 o 
   1  40   1       31.90       53.20     82.01 o 
   2  40   1       30.84      274.75     57.60 o 
   3  40   1       52.38       53.45     50.96 o 
  -2  41   1       13.89      189.77     39.95 o 
  -1  41   1       29.50      253.99    129.67 o 
   0  41   1        2.85      -35.81     35.81 o 
   1  41   1       18.89       25.57     75.07 o 
   2  41   1        5.31      288.09    104.52 o 
 -13   0   2      124.75       65.89     60.61 o 
 -12   0   2       56.14       92.80     67.56 o 
 -11   0   2       15.23        4.91     56.20 o 
 -10   0   2      417.02      413.61     65.37 o 
  -9   0   2      678.86      792.59    103.60 o 
  -8   0   2      344.77      344.84     33.04 o 
  -7   0   2     1371.12     1343.13     36.30 o 
  -6   0   2       92.50      115.67     16.04 o 
  -5   0   2     5173.78     5075.13     41.72 o 
  -4   0   2     2669.00     2730.12     29.08 o 
  -3   0   2     1981.09     2143.63     28.93 o 
  -2   0   2      682.18      668.54     19.99 o 
  -1   0   2    26315.60    25870.82    124.47 o 
   0   0   2    13170.48    13158.31     77.81 o 
   1   0   2    18845.34    18555.69    106.94 o 
   2   0   2     1607.07     1511.46     45.90 o 
   3   0   2     4021.16     4368.71     36.59 o 
   4   0   2     3847.41     4074.71     37.57 o 
   5   0   2     2405.25     2337.70     28.24 o 
   6   0   2       18.95        2.18     11.68 o 
   7   0   2     1648.29     1756.55     64.33 o 
   8   0   2     1466.03     1365.26     77.18 o 
   9   0   2        0.09       71.29     55.16 o 
  10   0   2        9.59      -22.20     47.40 o 
  11   0   2       12.91      -47.23     47.23 o 
  12   0   2      198.30      323.75     63.68 o 
 -13   1   2      149.43      144.21    121.86 o 
 -12   1   2      194.07      225.49     42.60 o 
 -11   1   2       56.53       32.93     59.96 o 
 -10   1   2     1533.43     1436.03     66.68 o 
  -9   1   2       20.16       26.66     22.58 o 
  -8   1   2        8.35      -11.86     13.11 o 
  -7   1   2      167.50      209.65     16.99 o 
  -6   1   2     5429.50     5449.59     34.11 o 
  -5   1   2     4961.44     5296.86     39.93 o 
  -4   1   2     3669.27     3588.57     29.72 o 
  -3   1   2     1123.83     1115.74     11.55 o 
  -2   1   2     4124.38     4000.71     26.34 o 
  -1   1   2     1244.56     1113.78     28.40 o 
   0   1   2       34.88       41.14      9.43 o 
   1   1   2      972.72     1055.37     23.39 o 
   2   1   2     1434.02     1405.38     20.23 o 
   3   1   2     1761.95     1750.70     16.67 o 
   4   1   2     2001.50     2045.35     17.16 o 
   5   1   2     1159.21     1024.20     14.20 o 
   6   1   2     1249.26     1334.50     19.73 o 
   7   1   2      528.76      522.28     36.42 o 
   8   1   2        5.24      -22.41     22.41 o 
   9   1   2     1369.85     1364.88     82.62 o 
  10   1   2       79.29       95.68     55.83 o 
  11   1   2      201.29      249.52    165.47 o 
  12   1   2        5.13       56.74     71.53 o 
 -13   2   2       34.40       63.26    115.78 o 
 -12   2   2      200.55       94.80     43.08 o 
 -11   2   2      148.27      194.70     38.40 o 
 -10   2   2       97.31      150.08     42.33 o 
  -9   2   2       93.24       27.68     21.90 o 
  -8   2   2       79.33       61.96     12.51 o 
  -7   2   2        2.97        9.78      9.00 o 
  -6   2   2      549.43      623.71     14.98 o 
  -5   2   2      743.86      703.40     11.59 o 
  -4   2   2     1291.79     1295.27     14.84 o 
  -3   2   2     5277.73     5337.37     35.83 o 
  -2   2   2     7440.85     7507.48     38.17 o 
  -1   2   2    25115.09    24805.15    222.19 o 
   0   2   2    10501.02    10886.18    125.20 o 
   1   2   2     2145.98     2149.69     41.66 o 
   2   2   2     4308.40     4177.04     29.93 o 
   3   2   2      215.52      176.33      8.90 o 
   4   2   2      293.05      288.08      9.60 o 
   5   2   2        8.43       15.98      8.39 o 
   6   2   2       29.90       31.38     10.10 o 
   7   2   2     1058.85     1070.64     36.16 o 
   8   2   2        0.70      -22.70     22.70 o 
   9   2   2        5.26      -15.34     30.49 o 
  10   2   2      288.48      411.57     44.12 o 
  11   2   2       58.77      159.44     59.58 o 
  12   2   2       40.58      -36.72     36.72 o 
 -13   3   2        0.52       42.84     57.34 o 
 -12   3   2       76.72       41.79     41.59 o 
 -11   3   2       51.65       25.14    124.28 o 
 -10   3   2     1114.48     1015.03     53.54 o 
  -9   3   2        1.37        4.07     23.57 o 
  -8   3   2     2381.74     2472.44     44.72 o 
  -7   3   2       97.58       92.50     17.70 o 
  -6   3   2     1967.98     2121.36     19.27 o 
  -5   3   2      470.06      512.51     14.14 o 
  -4   3   2     1004.78      945.79     10.50 o 
  -3   3   2       31.45       38.77      9.28 o 
  -2   3   2    44068.31    44117.15    323.29 o 
  -1   3   2       64.59       60.72     10.68 o 
   0   3   2     3992.62     3979.05     24.09 o 
   1   3   2      339.79      302.99     15.64 o 
   2   3   2      117.10      142.50     20.98 o 
   3   3   2      836.15      792.88     14.34 o 
   4   3   2     2198.58     2230.51     17.28 o 
   5   3   2     3275.47     3292.10     27.39 o 
   6   3   2     1046.26      991.81     26.58 o 
   7   3   2       85.64       48.83     21.48 o 
   8   3   2        1.59       41.30     24.07 o 
   9   3   2      632.27      533.85     65.80 o 
  10   3   2      449.79      436.93    110.64 o 
  11   3   2      119.06      232.80    148.52 o 
  12   3   2       57.30      -19.98    106.46 o 
 -13   4   2      139.16       90.06    123.27 o 
 -12   4   2        0.01       93.73     39.76 o 
 -11   4   2       10.89       -1.75     41.80 o 
 -10   4   2      467.02      386.85     42.52 o 
  -9   4   2      940.37      972.60     61.33 o 
  -8   4   2      898.13      966.85     36.47 o 
  -7   4   2      693.26      725.13     16.74 o 
  -6   4   2     1167.65     1208.63     20.42 o 
  -5   4   2      273.97      336.87      8.84 o 
  -4   4   2      639.07      683.90      7.96 o 
  -3   4   2     5392.54     5321.92     79.92 o 
  -2   4   2    36520.25    36935.01    274.40 o 
  -1   4   2     4127.97     4339.95     42.86 o 
   0   4   2     6311.70     5928.05     53.91 o 
   1   4   2    16340.80    16210.69     81.12 o 
   2   4   2     9229.32     9505.54     44.18 o 
   3   4   2     1220.17     1286.11     23.62 o 
   4   4   2     3387.00     3638.52     22.26 o 
   5   4   2     2801.47     2767.97     34.22 o 
   6   4   2      136.41      164.02     12.66 o 
   7   4   2      916.65     1001.44     27.01 o 
   8   4   2     1542.55     1624.04     44.85 o 
   9   4   2      441.05      360.15     65.86 o 
  10   4   2      254.74      143.17     35.68 o 
  11   4   2      113.77      -13.46     45.00 o 
  12   4   2        2.97      234.64     99.27 o 
 -13   5   2       11.31        0.58     37.01 o 
 -12   5   2      440.71      614.14    155.91 o 
 -11   5   2      167.86      221.19     88.96 o 
 -10   5   2       63.56       57.77     39.32 o 
  -9   5   2       27.10       37.79     28.43 o 
  -8   5   2      309.91      271.15     21.97 o 
  -7   5   2      416.89      392.63     35.78 o 
  -6   5   2     1709.37     1735.33     26.83 o 
  -5   5   2      833.53      813.48     23.80 o 
  -4   5   2      700.99      692.41     12.55 o 
  -3   5   2     1714.03     1778.91     42.05 o 
  -2   5   2     4019.64     4143.98     32.83 o 
  -1   5   2     7647.96     7480.54     38.56 o 
   0   5   2    45721.16    42911.11    146.83 o 
   1   5   2     7958.34     7919.08     57.63 o 
   2   5   2      689.43      679.40     24.53 o 
   3   5   2     3719.20     3747.78     42.14 o 
   4   5   2     1619.39     1751.76     19.09 o 
   5   5   2    12901.00    13235.53     68.40 o 
   6   5   2        1.15       -3.24     13.85 o 
   7   5   2      543.08      619.61     20.93 o 
   8   5   2     1013.50      999.63     38.50 o 
   9   5   2        7.79       -4.11     30.16 o 
  10   5   2       63.71      138.49     36.64 o 
  11   5   2      166.06      130.76     73.10 o 
  12   5   2        8.17      134.01     52.78 o 
 -13   6   2       71.84       97.78     66.79 o 
 -12   6   2       65.75      -21.74     69.57 o 
 -11   6   2     1245.43     1298.80     61.06 o 
 -10   6   2      422.85      355.26     45.16 o 
  -9   6   2      242.55      203.30     32.11 o 
  -8   6   2      613.02      561.95     34.91 o 
  -7   6   2      363.59      422.30     51.15 o 
  -6   6   2     1944.93     1901.47     55.10 o 
  -5   6   2      450.28      455.03     23.06 o 
  -4   6   2      191.37      204.62      9.95 o 
  -3   6   2    11018.44    11012.92     55.99 o 
  -2   6   2    38877.45    39081.78    182.86 o 
  -1   6   2      509.10      580.20     16.74 o 
   0   6   2      261.41      224.63     20.59 o 
   1   6   2    31292.35    30609.14    422.22 o 
   2   6   2     1499.08     1467.95     17.50 o 
   3   6   2       16.12       22.94     12.62 o 
   4   6   2      469.25      456.19     13.34 o 
   5   6   2      199.42      201.11     16.11 o 
   6   6   2      230.15      237.80     23.26 o 
   7   6   2     1011.88      992.33     51.55 o 
   8   6   2      111.34       87.70     37.77 o 
   9   6   2      649.22      511.55     76.97 o 
  10   6   2       10.15      110.03     44.78 o 
  11   6   2        9.07       31.04     45.51 o 
  12   6   2        0.03      -42.65     42.65 o 
 -13   7   2        2.31      171.11     59.94 o 
 -12   7   2       80.27      -35.30     35.30 o 
 -11   7   2      496.33      456.12     45.38 o 
 -10   7   2      488.04      360.45     92.12 o 
  -9   7   2      427.24      361.27     33.79 o 
  -8   7   2     2193.22     2066.23     79.89 o 
  -7   7   2      164.02      201.40     17.19 o 
  -6   7   2     1428.87     1430.43     41.19 o 
  -5   7   2      561.94      574.57     26.43 o 
  -4   7   2      355.95      383.00     16.62 o 
  -3   7   2     5553.42     5552.06     36.01 o 
  -2   7   2     4991.73     4493.51     24.03 o 
  -1   7   2     1243.80     1330.78     28.14 o 
   0   7   2    14597.76    14705.56     70.74 o 
   1   7   2    11883.46    11948.10     51.90 o 
   2   7   2      444.89      439.77     12.40 o 
   3   7   2     1212.57     1391.40     24.94 o 
   4   7   2     4181.35     4116.68     28.31 o 
   5   7   2      170.85      148.06     10.00 o 
   6   7   2      865.78      813.03     16.90 o 
   7   7   2      595.49      494.40     25.01 o 
   8   7   2      829.35      856.89     45.54 o 
   9   7   2      998.51     1039.85     50.40 o 
  10   7   2        4.41      -48.49     48.49 o 
  11   7   2       22.35      174.01     48.21 o 
  12   7   2       35.00      -51.59     51.59 o 
 -13   8   2       40.12      -54.30     54.30 o 
 -12   8   2        0.46        1.76     58.90 o 
 -11   8   2       42.96      135.11     77.27 o 
 -10   8   2        9.71      -38.68     38.68 o 
  -9   8   2      356.96      364.84     35.50 o 
  -8   8   2     1117.34     1129.84     40.62 o 
  -7   8   2        0.09       22.47     16.34 o 
  -6   8   2       12.23       15.75     18.30 o 
  -5   8   2     1851.88     1963.42     40.41 o 
  -4   8   2      385.62      377.12     15.09 o 
  -3   8   2     1129.33     1083.25     17.90 o 
  -2   8   2       61.32       31.88      8.68 o 
  -1   8   2      498.96      470.82     21.09 o 
   0   8   2     2389.71     2325.42     33.15 o 
   1   8   2     8577.38     8064.19     73.37 o 
   2   8   2     2634.23     2704.21     23.45 o 
   3   8   2      101.44      104.20     12.92 o 
   4   8   2       55.49       71.50     13.16 o 
   5   8   2       30.46       18.28     11.14 o 
   6   8   2      750.20      772.29     37.40 o 
   7   8   2        0.26      -14.33     19.90 o 
   8   8   2        7.86      -30.74     53.58 o 
   9   8   2        3.10      -38.61     38.61 o 
  10   8   2       21.41      -35.48     71.94 o 
  11   8   2       12.11      151.19     51.30 o 
  12   8   2      109.81      198.44     55.01 o 
 -13   9   2       35.27      -54.05     54.05 o 
 -12   9   2        0.02       14.74     69.63 o 
 -11   9   2      238.78      118.26     54.76 o 
 -10   9   2       63.28       17.13     65.20 o 
  -9   9   2      149.23      210.23     39.55 o 
  -8   9   2     1497.85     1459.43     51.55 o 
  -7   9   2     2758.27     2827.21     45.69 o 
  -6   9   2      115.47       72.11     39.09 o 
  -5   9   2       36.19       38.68     15.99 o 
  -4   9   2     1552.76     1695.45     26.00 o 
  -3   9   2      117.63      163.31     12.31 o 
  -2   9   2      201.07      267.64     11.64 o 
  -1   9   2     2007.99     2180.47     44.83 o 
   0   9   2     5201.52     5316.71     50.24 o 
   1   9   2      912.31      881.09     22.97 o 
   2   9   2      167.88      265.99     13.77 o 
   3   9   2       11.63       -4.08     12.66 o 
   4   9   2     1139.98     1174.79     23.32 o 
   5   9   2      849.17      815.08     17.43 o 
   6   9   2      305.59      365.43     16.80 o 
   7   9   2       40.63       65.50     23.22 o 
   8   9   2     1302.97     1297.10    130.19 o 
   9   9   2      306.22      201.82     40.09 o 
  10   9   2       77.22       37.42     38.96 o 
  11   9   2        6.73      -45.89     45.89 o 
  12   9   2       77.37      163.19     49.15 o 
 -13  10   2       33.94      -44.80     50.53 o 
 -12  10   2      360.30      300.16     68.72 o 
 -11  10   2      186.75      163.67     64.36 o 
 -10  10   2       73.03      127.19     63.38 o 
  -9  10   2      219.58      256.35     40.49 o 
  -8  10   2       13.66       36.63     33.27 o 
  -7  10   2      915.50     1018.38     51.87 o 
  -6  10   2      587.89      615.07     36.70 o 
  -5  10   2      129.83      177.45     12.14 o 
  -4  10   2     1830.22     2065.34     20.26 o 
  -3  10   2       13.94       21.68     11.55 o 
  -2  10   2     1208.17     1232.80     18.54 o 
  -1  10   2    14361.70    14025.38     72.74 o 
   0  10   2      170.94      128.98     16.35 o 
   1  10   2     9044.74     9239.00     61.33 o 
   2  10   2    10815.30    11446.91    159.99 o 
   3  10   2      125.89      137.24     17.15 o 
   4  10   2      735.43      755.06     20.30 o 
   5  10   2      692.03      733.87     20.95 o 
   6  10   2      371.99      315.31     13.85 o 
   7  10   2       33.06       65.82     22.37 o 
   8  10   2      230.98      209.95     51.85 o 
   9  10   2      145.70       53.09     36.55 o 
  10  10   2      199.26      210.65     41.68 o 
  11  10   2       35.63      -41.81     41.81 o 
  12  10   2        1.48      140.68     44.61 o 
 -13  11   2       39.19       66.53     58.18 o 
 -12  11   2      120.50      -67.32     67.32 o 
 -11  11   2      600.29      707.73     83.05 o 
 -10  11   2      512.36      604.15     77.76 o 
  -9  11   2      108.05       95.00     38.16 o 
  -8  11   2     1410.44     1482.69     53.84 o 
  -7  11   2      672.05      633.89     42.62 o 
  -6  11   2      239.64      254.80     26.89 o 
  -5  11   2       12.35       28.05     11.42 o 
  -4  11   2     1812.81     1981.41     36.32 o 
  -3  11   2       14.65       14.65      7.58 o 
  -2  11   2      376.09      274.32     12.27 o 
  -1  11   2     1344.42     1375.64     40.98 o 
   0  11   2     5837.46     5539.15     59.98 o 
   1  11   2     1920.65     1804.21     33.08 o 
   2  11   2     1111.56     1251.70     20.64 o 
   3  11   2     5440.58     5401.66     89.35 o 
   4  11   2      901.02      907.77     28.32 o 
   5  11   2      509.94      530.38     27.91 o 
   6  11   2      114.65       95.47     17.89 o 
   7  11   2      398.92      411.77     45.95 o 
   8  11   2      156.24      225.42     42.44 o 
   9  11   2        7.86      -30.48     52.39 o 
  10  11   2       32.09       25.99     39.26 o 
  11  11   2       59.66       13.15     49.68 o 
  12  11   2       46.46      -56.32     56.32 o 
 -13  12   2       10.85      110.86     65.03 o 
 -11  12   2       74.77       48.53     55.51 o 
 -10  12   2      290.50      214.13     71.92 o 
  -9  12   2     1153.37     1175.95     54.92 o 
  -8  12   2       70.65       21.53     36.54 o 
  -7  12   2       57.63       60.09     36.76 o 
  -6  12   2     1003.71     1120.04     38.50 o 
  -5  12   2     1622.28     1714.45     22.74 o 
  -4  12   2      423.20      376.68     17.68 o 
  -3  12   2     3022.86     3135.86     29.33 o 
  -2  12   2     1369.76     1434.92     20.56 o 
  -1  12   2    10919.08    11004.35    108.06 o 
   0  12   2    14934.21    15662.24    195.61 o 
   1  12   2      272.17      311.49     25.64 o 
   2  12   2     1037.56     1128.52     23.87 o 
   3  12   2      225.10      233.14     19.12 o 
   4  12   2        1.05       13.69     29.12 o 
   5  12   2      220.35      217.12     18.19 o 
   6  12   2     2505.33     2518.58     71.81 o 
   7  12   2      275.34      303.25     31.67 o 
   8  12   2     1730.10     1556.51     40.36 o 
   9  12   2       98.47       66.49     38.16 o 
  10  12   2       13.64       48.32     54.33 o 
  11  12   2      222.10      125.63     70.36 o 
 -13  13   2       70.48      -43.76     70.92 o 
 -12  13   2        0.84      -73.28     73.28 o 
 -11  13   2        2.07       22.83     66.90 o 
 -10  13   2     1216.79     1101.18     54.48 o 
  -9  13   2      122.34      174.73     44.91 o 
  -8  13   2      173.89      132.73     68.61 o 
  -7  13   2      691.03      726.40     43.23 o 
  -6  13   2     1112.15     1187.69     61.87 o 
  -5  13   2        5.10        4.41      9.13 o 
  -4  13   2     4256.49     4305.86     41.24 o 
  -3  13   2      163.31      177.33     14.05 o 
  -2  13   2      326.60      260.15     37.03 o 
  -1  13   2      120.34       87.63     13.41 o 
   0  13   2    10691.13    10713.87     59.14 o 
   1  13   2      708.80      743.59     21.17 o 
   2  13   2     5118.31     5120.82     79.82 o 
   3  13   2      189.75      157.66     29.76 o 
   4  13   2      811.19      841.84     41.24 o 
   5  13   2       87.20      102.84     18.04 o 
   6  13   2       38.65       60.85     18.61 o 
   7  13   2      368.87      361.12     53.44 o 
   8  13   2       22.80       44.36     26.18 o 
   9  13   2       84.59      116.56     37.61 o 
  10  13   2      332.12      304.33    154.80 o 
  11  13   2      178.75      188.87     69.85 o 
  12  13   2       48.75      -60.90     60.90 o 
 -13  14   2       52.91      -40.71     76.57 o 
 -12  14   2       63.55       36.87     70.64 o 
 -11  14   2        5.06       61.44     69.20 o 
 -10  14   2        0.35       52.36     76.06 o 
  -9  14   2      461.07      479.00     46.53 o 
  -8  14   2      229.33      211.46     43.70 o 
  -7  14   2     1716.27     1675.11     74.54 o 
  -6  14   2      237.41      251.33     44.66 o 
  -5  14   2      917.34      913.67     23.65 o 
  -4  14   2      461.78      528.50     12.88 o 
  -3  14   2     4732.66     4903.13     32.05 o 
  -2  14   2    14469.41    14665.93     77.79 o 
  -1  14   2     4645.58     4917.28     41.97 o 
   0  14   2       51.31       52.66     16.51 o 
   1  14   2        0.19       19.66     16.08 o 
   2  14   2       62.83       19.46     31.18 o 
   3  14   2      326.64      354.35     34.03 o 
   4  14   2        0.01       -9.38     30.30 o 
   5  14   2      548.43      518.97     30.90 o 
   6  14   2      333.43      317.45     28.01 o 
   7  14   2      179.80      189.50     25.31 o 
   8  14   2      502.05      516.99     71.78 o 
   9  14   2       17.16       36.48     49.55 o 
  10  14   2       34.06       -7.31     54.34 o 
  12  14   2        0.02      -64.31     64.31 o 
 -12  15   2       39.44       82.55     63.14 o 
 -11  15   2      201.39      182.13     76.17 o 
 -10  15   2        0.95       48.06     42.15 o 
  -9  15   2      332.66      215.92     97.58 o 
  -8  15   2       50.99       61.61     40.68 o 
  -7  15   2        0.64      -10.27     46.07 o 
  -6  15   2     3306.03     3467.95     90.88 o 
  -5  15   2      203.14      280.06     44.65 o 
  -4  15   2       10.03        9.04      9.25 o 
  -3  15   2     1075.29     1370.21     25.97 o 
  -2  15   2      562.32      553.00     18.53 o 
  -1  15   2       55.96       47.28     14.89 o 
   0  15   2     1638.21     1849.73     30.32 o 
   1  15   2     1079.77     1199.80     26.05 o 
   2  15   2      250.14      260.96     22.01 o 
   3  15   2     3133.55     3120.13     70.16 o 
   4  15   2      355.67      319.34     35.53 o 
   5  15   2       64.14       72.91     21.57 o 
   6  15   2        9.36        6.93     19.89 o 
   7  15   2      890.24      891.11     34.17 o 
   8  15   2       94.48      114.92     26.89 o 
   9  15   2      133.12      261.64     86.72 o 
  10  15   2      337.66      310.02     49.00 o 
  12  15   2        0.16       34.56     79.10 o 
 -12  16   2        0.17      -12.12     59.85 o 
 -11  16   2      156.36       93.31     71.53 o 
 -10  16   2        0.46       95.88     45.40 o 
  -9  16   2        0.48      -37.96     37.96 o 
  -8  16   2      487.27      476.12     65.29 o 
  -7  16   2      631.46      689.01     64.34 o 
  -6  16   2      959.37     1047.80     62.74 o 
  -5  16   2      749.19      781.46     53.41 o 
  -4  16   2      790.76      919.46     18.49 o 
  -3  16   2     1658.84     1611.64     22.03 o 
  -2  16   2     4960.43     5050.41     40.69 o 
  -1  16   2      323.19      306.42     17.55 o 
   0  16   2     2261.95     2673.62     54.13 o 
   1  16   2     1438.87     1566.93     30.54 o 
   2  16   2       43.34       27.17     20.23 o 
   3  16   2        4.75      -13.31     21.28 o 
   4  16   2       17.68       24.18     34.22 o 
   5  16   2     1132.09     1131.74     32.29 o 
   6  16   2        2.34      -16.95     20.69 o 
   7  16   2     1237.98     1219.23     38.45 o 
   8  16   2       66.44       62.35     34.43 o 
   9  16   2      217.30      202.13     57.34 o 
  10  16   2       53.75       69.91     41.80 o 
 -12  17   2      167.58      302.33     68.68 o 
 -11  17   2        1.38      -35.40     67.33 o 
 -10  17   2      163.92      205.15     47.21 o 
  -9  17   2      410.94      429.53     48.14 o 
  -8  17   2       75.34        9.31     41.91 o 
  -7  17   2      148.68      168.94     55.26 o 
  -6  17   2      143.62      168.99     47.43 o 
  -5  17   2       71.15      126.16     45.52 o 
  -4  17   2     5179.24     4869.67     41.11 o 
  -3  17   2        9.85       11.74     12.93 o 
  -2  17   2      959.49     1042.57     22.91 o 
  -1  17   2      309.06      355.01     22.17 o 
   0  17   2    11573.88    12144.77    114.13 o 
   1  17   2     4657.35     5088.40     62.07 o 
   2  17   2     1982.95     1850.36    116.23 o 
   3  17   2     2175.28     2443.55     66.91 o 
   4  17   2      431.30      400.40     37.90 o 
   5  17   2     1083.82     1022.58     32.08 o 
   6  17   2       58.74       57.29     23.59 o 
   7  17   2       56.04      104.79     26.81 o 
   8  17   2       34.56       10.71     24.86 o 
   9  17   2        4.27      -79.08     97.66 o 
  10  17   2      129.62      256.97     79.67 o 
  11  17   2      252.63      173.71     67.28 o 
 -12  18   2       86.20      128.24     66.28 o 
 -11  18   2        0.01      -21.89     65.98 o 
 -10  18   2      113.25       40.13     41.41 o 
  -9  18   2       28.12      174.89     89.83 o 
  -8  18   2       14.78      -19.37     55.18 o 
  -7  18   2      242.13      264.74     53.05 o 
  -6  18   2     1637.72     1789.09     74.69 o 
  -5  18   2      264.06      177.03     48.52 o 
  -4  18   2     1089.06     1085.94     32.59 o 
  -3  18   2      425.61      527.42     19.14 o 
  -2  18   2     3453.59     3574.15     41.99 o 
  -1  18   2     1610.00     1667.23     32.43 o 
   0  18   2      247.17      294.29     19.58 o 
   1  18   2     1208.87     1254.17     59.86 o 
   2  18   2      233.31      205.51     25.18 o 
   3  18   2      830.79      895.27     47.90 o 
   4  18   2      959.78      992.21     51.40 o 
   5  18   2      354.21      355.25     27.08 o 
   6  18   2      191.50      164.22     31.16 o 
   7  18   2       78.56      136.93     30.73 o 
   8  18   2      433.02      403.94     31.69 o 
   9  18   2        4.01      -11.05     34.48 o 
  10  18   2       45.42      106.06     70.29 o 
  11  18   2        7.11      -46.93     73.04 o 
 -12  19   2        2.18       36.39     73.78 o 
 -11  19   2        2.98      106.51     72.26 o 
 -10  19   2      181.72       11.76     40.93 o 
  -9  19   2       36.80       81.70     47.34 o 
  -8  19   2     1931.29     1897.24     87.65 o 
  -7  19   2       75.48       58.50     50.62 o 
  -6  19   2      122.15      152.67     50.04 o 
  -5  19   2      237.56      179.52     53.43 o 
  -4  19   2       23.37       17.06     20.40 o 
  -3  19   2      393.87      458.90     19.44 o 
  -2  19   2     2132.13     2014.35     42.57 o 
  -1  19   2      398.52      369.27     33.92 o 
   0  19   2      119.08      130.93     16.47 o 
   1  19   2     1162.91     1205.34     28.33 o 
   2  19   2        7.32       34.25     34.66 o 
   3  19   2      141.70      155.61     40.45 o 
   4  19   2       80.57       71.35     39.44 o 
   5  19   2      416.14      446.63     29.33 o 
   6  19   2      105.37       95.78     29.47 o 
   7  19   2     1450.54     1351.86     47.28 o 
   8  19   2       27.86       20.03     27.60 o 
   9  19   2        6.67       36.65     43.34 o 
  10  19   2        6.09      -12.71     42.50 o 
  11  19   2       17.16       41.43     78.67 o 
 -12  20   2       14.93       26.19     80.54 o 
 -11  20   2      377.64      588.87     89.34 o 
 -10  20   2       95.11        9.42     43.16 o 
  -9  20   2      188.97      114.67     47.05 o 
  -8  20   2       26.44       98.41     58.84 o 
  -7  20   2      150.35      123.53     51.55 o 
  -6  20   2       36.17       59.23     48.82 o 
  -5  20   2      950.90      983.31     65.20 o 
  -4  20   2      303.51      283.86     24.89 o 
  -3  20   2      465.05      370.66     19.10 o 
  -2  20   2      998.10      862.81     33.74 o 
  -1  20   2      209.68      229.19     25.45 o 
   0  20   2      273.02      206.72     21.23 o 
   1  20   2     2032.91     2190.28     33.66 o 
   2  20   2        0.12      -12.34     31.78 o 
   3  20   2     2563.68     2564.42     73.74 o 
   4  20   2      631.29      539.49     48.77 o 
   5  20   2     2030.42     1919.65     41.40 o 
   6  20   2      709.25      697.47     35.64 o 
   7  20   2       39.20       27.43     35.88 o 
   8  20   2       33.46       86.28     29.11 o 
   9  20   2       90.27      176.30     62.20 o 
  10  20   2      150.40      129.23     56.72 o 
  11  20   2        1.43      228.01     82.47 o 
 -11  21   2        0.92      120.55     76.43 o 
 -10  21   2      203.11      153.17     49.93 o 
  -9  21   2       52.00      -14.89     46.92 o 
  -8  21   2      126.07      206.31     63.60 o 
  -7  21   2      397.47      347.12     60.20 o 
  -6  21   2       19.08       24.32     54.85 o 
  -5  21   2      132.94      155.81     58.62 o 
  -4  21   2      971.39     1043.32     34.76 o 
  -3  21   2     2135.10     2031.59     91.70 o 
  -2  21   2      106.36      141.50     25.83 o 
  -1  21   2      169.71      209.37     22.08 o 
   0  21   2      141.65      204.25     49.27 o 
   1  21   2      156.91      176.57     22.19 o 
   2  21   2        5.77       25.65     39.10 o 
   3  21   2       10.47      -21.98     35.20 o 
   4  21   2      591.83      672.25     36.02 o 
   5  21   2      177.76      241.46     27.88 o 
   6  21   2      501.29      527.57     30.58 o 
   7  21   2       56.82       72.98     25.85 o 
   8  21   2       10.43       74.36     30.42 o 
   9  21   2       56.63       69.95     76.32 o 
  10  21   2        0.54      -37.03     55.34 o 
  11  21   2      337.85      789.28     89.14 o 
 -11  22   2       12.63       71.19     74.22 o 
 -10  22   2        0.01       81.37     51.55 o 
  -9  22   2       76.83      -14.97     73.00 o 
  -8  22   2       13.56       51.74     64.74 o 
  -7  22   2       35.66      162.42     62.36 o 
  -6  22   2      275.45      282.41     63.09 o 
  -5  22   2      865.90      924.62     75.80 o 
  -4  22   2      182.41      151.00     24.69 o 
  -3  22   2      161.92      154.81     26.25 o 
  -2  22   2      419.17      512.30    103.88 o 
  -1  22   2      114.94      134.29     22.01 o 
   0  22   2      241.19      276.25     32.39 o 
   1  22   2      953.64     1075.26     44.01 o 
   2  22   2      787.26      844.26     51.60 o 
   3  22   2      502.16      514.17     49.21 o 
   4  22   2      906.46      897.01     39.48 o 
   5  22   2       70.51       80.53     26.50 o 
   6  22   2      284.99      271.70     29.47 o 
   7  22   2      784.59      780.45     34.09 o 
   8  22   2      156.60      202.18     44.18 o 
   9  22   2       66.34       37.07     29.19 o 
  10  22   2        0.07       24.05    109.64 o 
 -11  23   2       66.58       22.10     66.08 o 
 -10  23   2       60.24      146.38     50.84 o 
  -9  23   2        0.23      -48.72     63.74 o 
  -8  23   2      926.94      913.61     76.72 o 
  -7  23   2      918.33      925.24     74.42 o 
  -6  23   2       12.71       21.60     52.74 o 
  -5  23   2      537.88      610.15     68.19 o 
  -4  23   2       65.82       57.69     24.83 o 
  -3  23   2        1.78       32.30     26.07 o 
  -2  23   2     7631.41     7561.01     82.12 o 
  -1  23   2      599.67      567.06     36.97 o 
   0  23   2       34.64       75.14     39.45 o 
   1  23   2     2354.28     2189.26     71.50 o 
   2  23   2      134.42      136.20     39.53 o 
   3  23   2      253.42      292.79     48.13 o 
   4  23   2     1611.39     1704.07     49.10 o 
   5  23   2      144.26      155.67     27.44 o 
   6  23   2      681.53      717.86     53.44 o 
   7  23   2      815.21      902.38     38.53 o 
   8  23   2        4.36       16.20     31.46 o 
   9  23   2      431.69      335.88     32.70 o 
  10  23   2        5.15      137.96     41.98 o 
 -11  24   2      487.13      377.08     72.17 o 
 -10  24   2       31.11       81.40     91.04 o 
  -9  24   2      126.57      181.36     59.79 o 
  -8  24   2      154.23      143.86     56.19 o 
  -7  24   2      642.73      721.44     73.13 o 
  -6  24   2      289.34      284.33     68.44 o 
  -5  24   2     5405.08     5271.10    127.79 o 
  -4  24   2      575.77      560.59     38.22 o 
  -3  24   2       91.26      129.97     30.83 o 
  -2  24   2       42.69      108.08     30.74 o 
  -1  24   2      576.50      495.02     45.64 o 
   0  24   2     1204.28     1180.53     41.25 o 
   1  24   2      883.77      972.10     43.01 o 
   2  24   2      825.29      807.51     54.96 o 
   3  24   2      537.70      544.27     54.11 o 
   4  24   2     1187.02     1194.29     44.84 o 
   5  24   2       47.98       30.76     27.35 o 
   6  24   2     2658.81     2510.65     84.79 o 
   7  24   2     1675.80     1708.03    106.31 o 
   8  24   2        3.43       13.17     31.02 o 
   9  24   2       47.27      -17.56     29.69 o 
  10  24   2      304.53      495.77     55.36 o 
 -11  25   2        2.17      -74.28     79.85 o 
 -10  25   2       28.85      -38.87     47.10 o 
  -9  25   2       76.31      174.82     73.51 o 
  -8  25   2       75.34       33.99     65.47 o 
  -7  25   2      310.38      470.53     73.01 o 
  -6  25   2        2.38      -50.21     58.94 o 
  -5  25   2      151.94      167.88     66.98 o 
  -4  25   2        2.40        4.86     27.31 o 
  -3  25   2     3506.16     3375.76     63.97 o 
  -2  25   2      158.04      186.91     37.72 o 
  -1  25   2       85.59      115.92     25.60 o 
   0  25   2      203.11      240.39     32.00 o 
   1  25   2       10.56       54.57     59.33 o 
   2  25   2      162.55      124.43     45.58 o 
   3  25   2      632.28      544.52     55.64 o 
   4  25   2       36.55      -13.74     44.09 o 
   5  25   2      397.62      448.76     57.58 o 
   6  25   2      737.16      799.81     46.87 o 
   7  25   2      224.65      337.12     71.34 o 
   8  25   2      209.76      113.83     55.81 o 
   9  25   2      809.80      900.50     53.70 o 
  10  25   2        0.10      361.36     89.00 o 
 -10  26   2       31.66      -17.78     73.03 o 
  -9  26   2      273.92      382.83     76.66 o 
  -8  26   2       99.44       66.13     56.78 o 
  -7  26   2      327.19      432.23     68.91 o 
  -6  26   2        0.07      -66.66     66.66 o 
  -5  26   2       29.81       59.19     60.83 o 
  -4  26   2      237.92      205.71     68.65 o 
  -3  26   2      266.18      258.31     33.64 o 
  -2  26   2       42.64       71.79     38.94 o 
  -1  26   2     1896.95     1870.04     52.20 o 
   0  26   2     1355.76     1317.62     47.38 o 
   1  26   2      604.27      631.57     51.69 o 
   2  26   2       62.25      -15.36     45.35 o 
   3  26   2        7.88      -33.66     45.26 o 
   4  26   2      143.99       82.72     48.11 o 
   5  26   2      116.43      119.71     37.37 o 
   6  26   2      137.11      320.13     47.66 o 
   7  26   2      280.28      290.48     45.85 o 
   8  26   2      263.52      157.75     34.84 o 
   9  26   2       18.92      124.35     39.77 o 
 -10  27   2        5.30      -66.24     66.24 o 
  -9  27   2       64.89       97.94     69.01 o 
  -8  27   2      334.13      364.34     73.12 o 
  -7  27   2       27.64      145.42     65.51 o 
  -6  27   2      128.96      161.48     61.10 o 
  -5  27   2        7.55       -1.50     67.00 o 
  -4  27   2       41.56       50.05     62.35 o 
  -3  27   2      106.78      101.46     30.12 o 
  -2  27   2     2274.82     2247.61     56.34 o 
  -1  27   2       71.40      148.44     34.51 o 
   0  27   2      185.35      223.85     54.36 o 
   1  27   2      226.35      201.13     56.94 o 
   2  27   2       21.44       20.63     46.94 o 
   3  27   2     2194.84     1887.95     78.52 o 
   4  27   2      108.19       94.40     48.32 o 
   5  27   2      659.10      581.84     44.38 o 
   6  27   2      687.62      721.12     49.10 o 
   7  27   2      307.01      282.05     45.37 o 
   8  27   2      144.90       17.35     40.77 o 
   9  27   2       32.68      175.30     40.02 o 
  -9  28   2       38.50       74.03     67.30 o 
  -8  28   2       16.57      -23.24     57.34 o 
  -7  28   2        3.90       23.91     67.59 o 
  -6  28   2      100.88      123.66     67.56 o 
  -5  28   2      985.13      814.84     79.10 o 
  -4  28   2      991.64      875.98     73.81 o 
  -3  28   2     1591.16     1535.05     49.97 o 
  -2  28   2      288.59      242.76     35.44 o 
  -1  28   2        0.20       39.33     33.65 o 
   0  28   2     1824.22     1861.27    128.86 o 
   1  28   2      259.17      287.45     38.00 o 
   2  28   2      139.74      184.33     39.51 o 
   3  28   2      860.68      869.42     63.16 o 
   4  28   2     1067.69     1135.74     70.15 o 
   5  28   2      172.36      161.53     46.09 o 
   6  28   2      468.42      518.15     45.05 o 
   7  28   2        4.43      -37.10     37.10 o 
   8  28   2       21.04      -40.63     51.85 o 
   9  28   2      147.09      374.90     49.20 o 
  -9  29   2        5.71       12.46     74.43 o 
  -8  29   2       36.93       54.05     71.37 o 
  -7  29   2      153.99      192.28     63.15 o 
  -6  29   2      335.25      302.96     76.51 o 
  -5  29   2      146.55      103.92     62.99 o 
  -4  29   2      908.38      923.16     75.50 o 
  -3  29   2     1937.92     1913.04    112.33 o 
  -2  29   2        9.57       53.41     33.98 o 
  -1  29   2       29.40       47.97     60.61 o 
   0  29   2        2.70       32.79     36.13 o 
   1  29   2       28.20       78.96     35.29 o 
   2  29   2       36.37      103.57     38.27 o 
   3  29   2      713.34      849.45     61.82 o 
   4  29   2        0.94       68.43     50.82 o 
   5  29   2       75.89       71.09     36.37 o 
   6  29   2      124.43      161.50    129.38 o 
   7  29   2      122.32       23.99     47.40 o 
   8  29   2       15.49       78.52     54.94 o 
   9  29   2      147.76      282.68     45.50 o 
  -9  30   2      188.62      171.31     71.56 o 
  -8  30   2        5.78      213.09     76.75 o 
  -7  30   2      670.24      691.60     79.91 o 
  -6  30   2        7.27       80.47     74.74 o 
  -5  30   2      333.83      198.59     62.59 o 
  -4  30   2      143.19      143.37     67.08 o 
  -3  30   2      511.97      505.17     38.97 o 
  -2  30   2     2600.43     2503.20     61.65 o 
  -1  30   2      322.56      339.70    104.40 o 
   0  30   2      957.00      890.38     45.51 o 
   1  30   2       98.86       92.40     33.91 o 
   2  30   2     1796.79     1930.74    144.66 o 
   3  30   2       52.90       16.33     43.68 o 
   4  30   2       33.07       26.87     48.78 o 
   5  30   2      307.80      332.20     42.30 o 
   6  30   2       93.85      148.30     56.95 o 
   7  30   2       16.07      -42.35     42.35 o 
   8  30   2      146.82      257.72     51.63 o 
  -9  31   2       80.94      -46.95     78.72 o 
  -8  31   2       14.53      123.15     58.95 o 
  -7  31   2        0.56      -74.36     74.36 o 
  -6  31   2      235.95      257.53     70.38 o 
  -5  31   2      257.51      264.92     65.11 o 
  -4  31   2      528.82      530.11     74.73 o 
  -3  31   2        3.10        5.39     32.69 o 
  -2  31   2      251.06      369.71     39.36 o 
  -1  31   2      698.74      652.62     99.60 o 
   0  31   2      212.60      180.39     36.13 o 
   1  31   2      253.33      200.92     36.29 o 
   2  31   2      518.67      705.62    152.82 o 
   3  31   2      492.72      377.54     49.45 o 
   5  31   2      294.62      272.06     40.67 o 
   6  31   2       30.34       76.50     70.89 o 
   7  31   2       31.63       38.73     41.17 o 
   8  31   2        1.78      186.30     54.14 o 
  -8  32   2        0.01      217.95     78.26 o 
  -7  32   2        0.95      -75.29     75.29 o 
  -6  32   2      220.36      259.06     71.31 o 
  -5  32   2       89.78       64.16     65.14 o 
  -4  32   2      870.75      879.22     79.43 o 
  -3  32   2       75.93       14.75     47.48 o 
  -2  32   2      322.07      480.54     96.97 o 
  -1  32   2       17.74      123.20     38.89 o 
   0  32   2        4.41       -1.53     32.17 o 
   1  32   2       21.48        2.12     36.46 o 
   2  32   2        1.23       50.96     98.51 o 
   3  32   2        6.59       42.42     88.68 o 
   4  32   2       28.87      -53.46     60.57 o 
   5  32   2      111.60      108.00     38.06 o 
   6  32   2       18.49      114.82     76.32 o 
   7  32   2        3.72       53.74     85.87 o 
   8  32   2       60.78      220.24     55.78 o 
  -8  33   2       12.49      414.80     90.21 o 
  -7  33   2        2.87      -17.66     68.11 o 
  -6  33   2      116.10      159.94     64.02 o 
  -5  33   2       13.97      -68.36     68.36 o 
  -4  33   2      356.81      407.29     73.66 o 
  -3  33   2       19.77      -59.52     79.70 o 
  -2  33   2      846.93      682.76     45.70 o 
  -1  33   2      114.32      194.95     36.80 o 
   0  33   2      451.66      491.99     39.36 o 
   1  33   2      712.57      618.27     43.24 o 
   2  33   2       50.17      118.85     67.24 o 
   3  33   2      159.58      183.00     73.11 o 
   4  33   2      114.57       92.01     65.92 o 
   5  33   2      727.38      707.19    160.65 o 
   6  33   2       62.41      188.69     46.45 o 
   7  33   2       44.41      103.22     64.06 o 
  -7  34   2      211.85      118.88     64.15 o 
  -6  34   2       51.56      239.27     70.61 o 
  -5  34   2       98.67      -69.68     69.68 o 
  -4  34   2      154.58      186.42     65.93 o 
  -3  34   2      247.82      209.76     39.60 o 
  -2  34   2        0.68      -34.38     34.38 o 
  -1  34   2      212.30      344.87     63.68 o 
   0  34   2      385.04      518.77     42.47 o 
   1  34   2       63.78       71.29     38.96 o 
   2  34   2      710.75      718.01     47.77 o 
   3  34   2        0.14      166.69     63.59 o 
   4  34   2       11.60      146.76     58.91 o 
   5  34   2      202.83      282.21    127.57 o 
   6  34   2       11.11      171.57     44.31 o 
   7  34   2       46.89       83.06     42.76 o 
  -7  35   2       13.86      -42.63     62.46 o 
  -6  35   2        6.17      118.53     71.75 o 
  -5  35   2       22.80      -20.04     64.50 o 
  -4  35   2       13.80        7.73     61.93 o 
  -3  35   2        6.69       95.96     76.96 o 
  -2  35   2        9.73      -48.27     48.27 o 
  -1  35   2      975.74     1006.34     50.03 o 
   0  35   2      583.48      602.10     47.17 o 
   1  35   2       42.48      107.99    119.97 o 
   2  35   2      732.59      700.93     80.38 o 
   3  35   2      329.96      444.55     67.91 o 
   4  35   2      156.20      321.95     95.77 o 
   5  35   2      282.37      419.45     97.64 o 
   6  35   2       87.98      187.37     44.68 o 
  -6  36   2      206.23      345.27     74.23 o 
  -5  36   2      526.31      412.15     74.27 o 
  -4  36   2      159.87      164.16     71.64 o 
  -3  36   2      318.74      445.99     86.83 o 
  -2  36   2      263.71      219.65     70.89 o 
  -1  36   2       75.79       82.63     82.51 o 
   0  36   2       19.14       34.35     35.73 o 
   1  36   2        5.09       46.56    111.21 o 
   2  36   2      361.90      472.44    170.94 o 
   3  36   2      157.81      372.43     49.36 o 
   4  36   2      205.73      300.61     46.51 o 
   5  36   2       27.27      117.05     89.66 o 
   6  36   2       52.46       29.57     42.45 o 
  -6  37   2       10.82       84.86     67.41 o 
  -5  37   2       71.73       -3.29     68.50 o 
  -4  37   2       11.95      131.93     77.64 o 
  -3  37   2      105.46      155.70     75.24 o 
  -2  37   2      262.63      316.18    160.98 o 
  -1  37   2        0.26      109.54     76.93 o 
   0  37   2      245.33      305.20    114.05 o 
   1  37   2        1.45       -3.13     35.25 o 
   2  37   2       12.57        5.65     79.41 o 
   3  37   2        2.07       63.68     40.05 o 
   4  37   2      138.27      241.47     49.65 o 
   5  37   2        1.55       17.09     47.92 o 
  -5  38   2       79.43       53.82     80.10 o 
  -4  38   2       78.40      -14.99     81.27 o 
  -3  38   2       16.05      133.41     74.26 o 
  -2  38   2       15.67      144.63    161.16 o 
  -1  38   2       84.58        5.91     34.54 o 
   0  38   2      200.91      221.98    160.80 o 
   1  38   2       64.97       51.03    112.92 o 
   2  38   2       21.78      -40.85     40.85 o 
   3  38   2       12.08      -70.73     70.73 o 
   4  38   2        9.56      -71.76    130.72 o 
  -4  39   2        2.89      -78.15     78.15 o 
  -3  39   2       89.37      386.50     93.38 o 
  -2  39   2        1.89      209.66    183.80 o 
  -1  39   2      144.13      185.88    146.76 o 
   0  39   2       21.71      105.74     87.29 o 
   1  39   2       21.48       53.23     92.62 o 
   2  39   2       58.23      -74.50     74.50 o 
   3  39   2       15.45      -90.70    132.07 o 
  -3  40   2       55.28      396.35     97.97 o 
  -2  40   2       20.23      -41.57     41.57 o 
  -1  40   2        1.86      264.50     49.77 o 
   0  40   2        5.65      167.06     46.14 o 
   1  40   2      163.89      278.01    118.55 o 
   2  40   2        4.18      -39.69     39.69 o 
  -1  41   2      119.80      231.55    180.74 o 
   0  41   2       24.81      303.17    117.09 o 
   1  41   2       12.21      259.28     99.57 o 
 -13   1   3        7.83       23.54     94.31 o 
 -12   1   3        1.07       14.13     74.65 o 
 -11   1   3       10.89       54.92     33.87 o 
 -10   1   3     1107.54     1177.86     37.60 o 
  -9   1   3       51.06       59.34     25.16 o 
  -8   1   3       22.42       -7.53     21.58 o 
  -7   1   3       36.90       40.81     18.96 o 
  -6   1   3      178.74      166.90     17.70 o 
  -5   1   3      316.27      284.48     14.80 o 
  -4   1   3     1353.45     1345.68     22.77 o 
  -3   1   3      593.48      624.46     18.87 o 
  -2   1   3      157.33      193.06     15.13 o 
  -1   1   3    39060.30    36882.56    124.14 o 
   0   1   3    13469.09    13761.64     99.39 o 
   1   1   3       10.52        4.33     10.95 o 
   2   1   3      578.22      631.20     20.69 o 
   3   1   3      648.55      654.23     23.78 o 
   4   1   3      691.50      777.97     15.21 o 
   5   1   3        4.66        8.19      9.18 o 
   6   1   3       10.16        4.40     17.77 o 
   7   1   3      118.43      123.75     30.93 o 
   8   1   3       76.66      108.85     25.06 o 
   9   1   3      353.17      348.52     28.54 o 
  10   1   3        7.69      -57.05     57.05 o 
  11   1   3       25.28       67.63     29.08 o 
  12   1   3       37.61      292.71     58.62 o 
 -13   2   3       16.07       19.34     31.89 o 
 -12   2   3      460.63      320.23     52.85 o 
 -11   2   3       18.23       49.54     35.79 o 
 -10   2   3     1442.29     1658.15     61.90 o 
  -9   2   3       36.68       35.82     24.16 o 
  -8   2   3      190.47      192.39     23.95 o 
  -7   2   3     2801.42     2927.47     36.10 o 
  -6   2   3     1654.92     1668.54     24.40 o 
  -5   2   3     3957.64     3985.56     28.87 o 
  -4   2   3       70.56       44.99     10.17 o 
  -3   2   3     1391.62     1464.19     24.45 o 
  -2   2   3      813.63      769.79     34.14 o 
  -1   2   3     2078.12     2036.91     35.01 o 
   0   2   3    20876.17    21123.06     90.79 o 
   1   2   3      900.95     1021.72     19.28 o 
   2   2   3     2010.69     1907.29     47.70 o 
   3   2   3     2578.54     2566.05     42.86 o 
   4   2   3       15.94       32.52      9.70 o 
   5   2   3      303.75      318.24     13.86 o 
   6   2   3     1103.13     1100.33     24.11 o 
   7   2   3      618.77      630.95     49.35 o 
   8   2   3      622.09      659.44     45.59 o 
   9   2   3       15.13       16.65     26.41 o 
  10   2   3      318.00      262.73     31.89 o 
  11   2   3       90.61      -47.21     47.21 o 
  12   2   3      130.04      284.69    189.16 o 
 -13   3   3        3.59      -67.38    138.94 o 
 -12   3   3        1.22      -16.80     34.96 o 
 -11   3   3       14.29       11.76     36.77 o 
 -10   3   3       64.69       95.68     29.93 o 
  -9   3   3       97.11      101.48     27.91 o 
  -8   3   3       19.76      -22.27     22.71 o 
  -7   3   3     1789.89     1920.09     28.98 o 
  -6   3   3     1250.43     1406.06     32.30 o 
  -5   3   3     4248.19     4574.43     55.78 o 
  -4   3   3     1091.73     1114.21     19.91 o 
  -3   3   3     1639.93     1606.40     22.07 o 
  -2   3   3       19.17       20.09     14.94 o 
  -1   3   3     5375.38     5470.32    343.90 o 
   0   3   3     1991.64     2088.41     31.00 o 
   1   3   3      869.29      838.09     18.78 o 
   2   3   3       31.58       45.88     12.38 o 
   3   3   3      330.01      310.46     16.20 o 
   4   3   3     4468.76     4523.31     28.15 o 
   5   3   3      309.60      351.83     12.20 o 
   6   3   3     1127.72     1101.19     34.03 o 
   7   3   3      433.49      455.42     25.49 o 
   8   3   3     2178.77     2028.63     52.19 o 
   9   3   3      168.05      155.68     25.20 o 
  10   3   3      326.57      284.68     56.13 o 
  11   3   3       23.32       41.75     31.34 o 
  12   3   3       29.21      -55.77     55.77 o 
 -13   4   3        0.16      -15.52     33.15 o 
 -12   4   3       45.32      173.51     42.14 o 
 -11   4   3      122.95      126.09     34.01 o 
 -10   4   3       71.08       20.14     30.95 o 
  -9   4   3     1443.84     1360.02     55.81 o 
  -8   4   3      288.94      268.40     25.42 o 
  -7   4   3      393.88      421.02     19.20 o 
  -6   4   3     2097.90     2283.52     16.74 o 
  -5   4   3     1900.58     2071.06     15.40 o 
  -4   4   3      619.60      677.85     25.63 o 
  -3   4   3     8718.42     9033.37    100.08 o 
  -2   4   3    11324.34    12276.58    414.75 o 
  -1   4   3     2795.36     2762.60     47.63 o 
   0   4   3    17040.62    16269.00    148.65 o 
   1   4   3      359.16      429.02     14.54 o 
   2   4   3      100.38       77.52      9.03 o 
   3   4   3        6.69        4.50     13.87 o 
   4   4   3       90.34      112.77     10.39 o 
   5   4   3     2769.10     2704.71     41.05 o 
   6   4   3       15.46       17.98     12.53 o 
   7   4   3      687.74      716.28     23.12 o 
   8   4   3      232.19      257.39     26.08 o 
   9   4   3      370.38      444.47     28.38 o 
  10   4   3       53.63        5.88     37.04 o 
  11   4   3       10.99       96.33     47.09 o 
  12   4   3       51.41      -56.85     56.85 o 
 -13   5   3        4.44       70.31     38.83 o 
 -12   5   3      130.73      140.30     78.72 o 
 -11   5   3        0.06       -9.71     37.52 o 
 -10   5   3      234.36      334.91     36.41 o 
  -9   5   3       12.68      -26.38     26.38 o 
  -8   5   3     1624.73     1677.58     66.40 o 
  -7   5   3       11.41      -21.74     21.74 o 
  -6   5   3      376.65      377.29     19.73 o 
  -5   5   3       12.64       10.00      9.15 o 
  -4   5   3     1499.18     1620.72     36.47 o 
  -3   5   3     3627.47     3454.17     35.35 o 
  -2   5   3      573.44      560.61     14.87 o 
  -1   5   3    12214.09    11997.25    140.93 o 
   0   5   3     1898.88     1937.67     22.38 o 
   1   5   3     2344.34     2329.99     20.14 o 
   2   5   3      108.36       86.00      9.61 o 
   3   5   3       88.48       87.87     13.47 o 
   4   5   3      673.27      811.42     39.48 o 
   5   5   3      602.52      639.32     26.62 o 
   6   5   3      627.89      576.56     22.63 o 
   7   5   3     1383.68     1385.62     29.96 o 
   8   5   3     1045.25      937.44     48.88 o 
   9   5   3      844.26      911.23     39.55 o 
  10   5   3        0.62      -50.88     50.88 o 
  11   5   3      243.64      406.65     56.40 o 
  12   5   3        7.69      -24.62     44.44 o 
 -13   6   3        1.12       91.46    186.97 o 
 -12   6   3       27.97      -43.74     43.74 o 
 -11   6   3       46.59        5.70     41.75 o 
 -10   6   3       35.71       33.44     32.18 o 
  -9   6   3      165.68      130.94     30.67 o 
  -8   6   3      262.21      333.25     46.39 o 
  -7   6   3      610.45      542.15     26.14 o 
  -6   6   3       29.33       26.17     20.85 o 
  -5   6   3      253.92      250.64     13.21 o 
  -4   6   3     1971.08     1882.01     23.90 o 
  -3   6   3     1311.48     1373.25     40.55 o 
  -2   6   3     9392.18    10119.20     92.77 o 
  -1   6   3     5353.48     5241.60     37.76 o 
   0   6   3      309.32      315.49     13.09 o 
   1   6   3        0.70        5.68     11.27 o 
   2   6   3       20.01       12.23      9.63 o 
   3   6   3     1735.74     1980.86     35.63 o 
   4   6   3        0.15       16.13     14.73 o 
   5   6   3     1728.69     1874.33     29.44 o 
   6   6   3       24.56       10.72     17.53 o 
   7   6   3      107.64      142.13     23.39 o 
   8   6   3      207.22      160.73     26.92 o 
   9   6   3      627.58      720.75     68.83 o 
  10   6   3      272.55      144.40     80.17 o 
  11   6   3       68.63       94.73     97.27 o 
  12   6   3        0.10      352.67     56.11 o 
 -13   7   3       32.08      108.17     87.53 o 
 -12   7   3      406.34      375.16     41.54 o 
 -11   7   3      127.33      119.81     43.36 o 
 -10   7   3        0.75      -30.73     30.73 o 
  -9   7   3     1407.09     1400.16     45.73 o 
  -8   7   3      138.15      204.11     40.44 o 
  -7   7   3        0.03       11.37     24.67 o 
  -6   7   3      669.09      737.41     25.54 o 
  -5   7   3       72.26       50.97     10.98 o 
  -4   7   3      605.39      602.13     19.16 o 
  -3   7   3     5827.07     5912.02     45.75 o 
  -2   7   3     3555.28     3844.67     78.77 o 
  -1   7   3        3.76       23.57     15.12 o 
   0   7   3     7740.18     7790.94     48.29 o 
   1   7   3     4028.41     3828.53     47.72 o 
   2   7   3     3556.54     3723.46     29.70 o 
   3   7   3     1107.84     1147.71     16.49 o 
   4   7   3      866.97      778.83     28.47 o 
   5   7   3      209.79      253.26     13.62 o 
   6   7   3      685.81      662.64     27.65 o 
   7   7   3      339.40      305.98     21.45 o 
   8   7   3      185.81      183.56     28.92 o 
   9   7   3      733.05      696.56     93.02 o 
  10   7   3       14.44       15.79    113.46 o 
  11   7   3       50.47       30.29    202.66 o 
  12   7   3        3.41      156.47     56.85 o 
 -13   8   3       34.81       -1.68     54.04 o 
 -12   8   3      132.36       96.94     61.16 o 
 -11   8   3      898.05      986.92    115.00 o 
 -10   8   3       71.85       49.78     32.46 o 
  -9   8   3     1292.55     1280.98     45.95 o 
  -8   8   3      103.66      126.80     24.51 o 
  -7   8   3     1284.17     1278.10     37.49 o 
  -6   8   3      361.21      428.81     25.17 o 
  -5   8   3      147.69      182.40     12.89 o 
  -4   8   3      131.85      117.35     21.59 o 
  -3   8   3       82.92       73.07     15.22 o 
  -2   8   3      169.41      198.32     12.08 o 
  -1   8   3       11.72       29.59     11.90 o 
   0   8   3     3752.07     3493.70     34.01 o 
   1   8   3     2336.65     2500.45     30.47 o 
   2   8   3      873.46      756.39     19.49 o 
   3   8   3      206.43      205.02     11.88 o 
   4   8   3      265.56      227.20     16.54 o 
   5   8   3     3213.72     3144.85     30.82 o 
   6   8   3     1303.92     1255.11     30.95 o 
   7   8   3       82.41       53.42     28.54 o 
   8   8   3      433.04      517.95     48.20 o 
   9   8   3       44.67       42.71     34.49 o 
  10   8   3       12.77      -20.77    113.44 o 
  11   8   3       46.57      343.11    176.96 o 
  12   8   3        0.14      -45.72     45.72 o 
 -13   9   3        5.04      -59.96     59.96 o 
 -12   9   3      460.20      425.38     81.69 o 
 -11   9   3        0.31      -60.07     60.07 o 
 -10   9   3       52.16       32.99     39.42 o 
  -9   9   3      898.44      924.84     51.21 o 
  -8   9   3     1624.02     1638.77     75.10 o 
  -7   9   3      207.87      198.63     56.08 o 
  -6   9   3      999.22     1206.43    113.32 o 
  -5   9   3      382.22      392.08     14.77 o 
  -4   9   3     2425.10     2397.36     49.69 o 
  -3   9   3     6638.97     6591.23     31.06 o 
  -2   9   3       43.44       37.69     10.42 o 
  -1   9   3     2446.03     2617.85     29.29 o 
   0   9   3     2877.33     3086.43     48.90 o 
   1   9   3    12065.16    12017.21     61.79 o 
   2   9   3      779.92      772.90     31.38 o 
   3   9   3     5450.32     5463.17     46.36 o 
   4   9   3      689.27      687.79     25.49 o 
   5   9   3        2.09       21.87     17.53 o 
   6   9   3     5542.79     5425.91     51.06 o 
   7   9   3       96.24       54.29     20.09 o 
   8   9   3      943.26     1019.39    140.93 o 
   9   9   3      248.41      193.57     38.33 o 
  10   9   3      333.11      275.67     40.76 o 
  11   9   3        1.82      635.63    348.51 o 
  12   9   3      134.24      -55.00     55.00 o 
 -13  10   3      128.82      176.98     69.32 o 
 -12  10   3       27.84      -41.06     67.65 o 
 -11  10   3      178.02      105.14     63.43 o 
 -10  10   3      474.25      396.43     72.00 o 
  -9  10   3       78.97       78.63     41.24 o 
  -8  10   3       95.97      113.51     36.48 o 
  -7  10   3       30.23       29.42     24.81 o 
  -6  10   3      287.91      305.17     21.04 o 
  -5  10   3      943.70      975.39     20.41 o 
  -4  10   3      875.48      877.59     51.12 o 
  -3  10   3        1.30        3.45      5.29 o 
  -2  10   3     1375.75     1374.94     20.35 o 
  -1  10   3     1887.28     1943.58     26.51 o 
   0  10   3      864.51      769.77     22.38 o 
   1  10   3      327.08      358.57     17.47 o 
   2  10   3     3861.19     4152.83     39.19 o 
   3  10   3     2249.06     2237.23     33.03 o 
   4  10   3        0.02        5.11     13.91 o 
   5  10   3      117.42      132.19     15.17 o 
   6  10   3      444.14      434.25     39.17 o 
   7  10   3        1.78      -12.76     19.82 o 
   8  10   3       49.81      -54.95    207.28 o 
   9  10   3       50.25       53.53     37.69 o 
  10  10   3        0.00      -40.29     40.29 o 
  11  10   3       29.67      119.72     38.09 o 
  12  10   3       19.82      -61.10     61.10 o 
 -13  11   3       17.50       30.33     67.56 o 
 -11  11   3       37.22       -6.80     70.38 o 
 -10  11   3     1030.00     1142.42     58.03 o 
  -9  11   3        8.40       20.87     39.01 o 
  -8  11   3       53.49       61.70     56.16 o 
  -7  11   3       31.99       13.03     34.40 o 
  -6  11   3       73.58       81.93     27.41 o 
  -5  11   3     1097.48     1158.18     41.11 o 
  -4  11   3     1024.59     1132.27     24.81 o 
  -3  11   3      238.56      219.99     11.30 o 
  -2  11   3       70.84       52.36      8.48 o 
  -1  11   3    19472.10    19669.03    136.79 o 
   0  11   3     1155.98     1126.45     23.31 o 
   1  11   3        8.23       27.42     14.84 o 
   2  11   3    10909.19    11422.84     53.05 o 
   3  11   3     4458.34     4652.72     55.00 o 
   4  11   3        8.10       18.63     17.14 o 
   5  11   3       54.67       60.73     21.56 o 
   6  11   3        8.59       -1.55     18.14 o 
   7  11   3     1025.17     1088.78     59.80 o 
   8  11   3     1060.02      906.03     97.58 o 
   9  11   3       34.28       -1.55     39.53 o 
  10  11   3       35.19      -52.29     73.89 o 
  11  11   3      175.29      103.60     69.85 o 
  12  11   3       83.04      286.14     60.75 o 
 -13  12   3       78.40      102.61     57.78 o 
 -12  12   3       48.30      -74.61     74.61 o 
 -11  12   3        6.75       54.55     58.90 o 
 -10  12   3       37.40       63.83     42.09 o 
  -9  12   3       72.57       71.18     39.94 o 
  -8  12   3      197.92      216.91     46.96 o 
  -7  12   3     1676.51     1672.05     55.42 o 
  -6  12   3      177.19      110.75     31.12 o 
  -5  12   3     1093.21     1169.60     22.40 o 
  -4  12   3     1410.75     1408.73     27.12 o 
  -3  12   3     2703.32     2869.77     23.95 o 
  -2  12   3     2416.15     2687.87     55.53 o 
  -1  12   3     2360.33     2432.53    146.15 o 
   0  12   3      944.58     1090.12     42.21 o 
   1  12   3      718.32      625.94     25.50 o 
   2  12   3     5262.07     5190.34     50.45 o 
   3  12   3     2185.78     2153.09     35.56 o 
   4  12   3      127.88      101.23     17.85 o 
   5  12   3     1699.99     1679.06     56.45 o 
   6  12   3      270.67      262.63     21.50 o 
   7  12   3       26.59       39.89     25.68 o 
   8  12   3      397.55      483.62     30.70 o 
   9  12   3       84.90      -95.98    158.78 o 
  10  12   3       37.34       22.30     41.72 o 
  11  12   3        7.19      -37.79     37.79 o 
 -13  13   3        0.26      -55.50     55.50 o 
 -12  13   3      332.59      278.41     80.97 o 
 -11  13   3       51.65      173.71     64.92 o 
 -10  13   3      289.34      244.37     43.66 o 
  -9  13   3      147.39      211.30     44.67 o 
  -8  13   3      421.57      499.69     44.07 o 
  -7  13   3      555.49      502.33     59.71 o 
  -6  13   3       16.06       13.66     47.30 o 
  -5  13   3      254.93      231.06     23.34 o 
  -4  13   3     1511.31     1530.93     29.01 o 
  -3  13   3      399.32      317.91     13.91 o 
  -2  13   3     4005.90     4009.92     47.87 o 
  -1  13   3    10294.83    11183.85     83.38 o 
   0  13   3     1055.21     1079.47     32.71 o 
   1  13   3       16.32       38.92     20.56 o 
   2  13   3     2018.97     2198.24     33.24 o 
   3  13   3     6199.87     5776.13     91.61 o 
   4  13   3        9.99        5.72     21.23 o 
   5  13   3       35.37       36.90     26.78 o 
   6  13   3       49.49       86.32     24.39 o 
   7  13   3       56.19      -13.12     26.04 o 
   8  13   3       43.62       98.21     25.28 o 
   9  13   3        0.27     -112.77    112.77 o 
  10  13   3        0.84        0.72     49.65 o 
  11  13   3        1.32      -36.19     36.19 o 
 -12  14   3       28.53        0.27     72.21 o 
 -11  14   3       10.90       63.71     66.77 o 
 -10  14   3      411.19      394.57     57.67 o 
  -9  14   3        2.69      -13.62     38.44 o 
  -8  14   3       96.77       99.99     43.14 o 
  -7  14   3      174.94      144.75     55.84 o 
  -6  14   3      152.75      157.62     44.51 o 
  -5  14   3      518.72      526.44     24.53 o 
  -4  14   3      101.76       54.64     16.32 o 
  -3  14   3      449.93      401.78     29.79 o 
  -2  14   3     2051.90     2260.31     51.71 o 
  -1  14   3      271.99      288.28     17.96 o 
   0  14   3     1696.66     1762.22     66.86 o 
   1  14   3     1115.70     1129.48     20.35 o 
   2  14   3     9797.77    10023.59     55.54 o 
   3  14   3      987.76     1028.61     20.96 o 
   4  14   3      565.58      593.28     43.35 o 
   5  14   3        0.34       26.29     19.86 o 
   6  14   3       75.65       61.35     26.22 o 
   7  14   3       54.74       19.78     26.77 o 
   8  14   3      143.63      162.48     39.14 o 
   9  14   3      106.34       42.60     37.44 o 
  10  14   3      118.23      175.72     66.90 o 
  11  14   3       80.62       -8.47     40.92 o 
 -12  15   3       52.04       90.93     68.88 o 
 -11  15   3        4.80       29.82     75.68 o 
 -10  15   3      611.94      794.08     57.33 o 
  -9  15   3        3.10       11.88     49.29 o 
  -8  15   3      229.90      134.41     41.14 o 
  -7  15   3     2642.07     2522.64     90.37 o 
  -6  15   3       90.13       68.12     48.89 o 
  -5  15   3        7.63       17.09     16.37 o 
  -4  15   3     2727.89     2682.94     92.42 o 
  -3  15   3        8.73        2.48     11.68 o 
  -2  15   3      663.64      709.19     27.87 o 
  -1  15   3     4680.06     4508.69     39.57 o 
   0  15   3     3410.14     3657.63     40.73 o 
   1  15   3       50.16       60.38     17.37 o 
   2  15   3       38.98       38.49     13.54 o 
   3  15   3        0.03       -6.62     14.62 o 
   4  15   3     1764.43     1737.99     37.84 o 
   5  15   3     2935.58     2919.50    152.16 o 
   6  15   3     1046.23     1007.85     68.40 o 
   7  15   3       40.07       19.84     30.20 o 
   8  15   3      225.78      218.97     51.57 o 
   9  15   3       18.50      -10.25     58.56 o 
  10  15   3       89.39      131.25     62.57 o 
  11  15   3      190.36      150.91     42.54 o 
 -12  16   3        7.42      158.75     69.80 o 
 -11  16   3       19.27      -70.28     70.28 o 
 -10  16   3      431.59      614.27     59.76 o 
  -9  16   3       31.42       17.15     42.08 o 
  -8  16   3       33.27       28.66     39.60 o 
  -7  16   3      864.41     1068.78     71.32 o 
  -6  16   3      595.85      574.39     58.33 o 
  -5  16   3      682.01      601.84     56.88 o 
  -4  16   3       17.69       35.07     19.86 o 
  -3  16   3       40.62       28.51     15.69 o 
  -2  16   3      596.67      524.27     23.05 o 
  -1  16   3        2.16       -2.27     15.25 o 
   0  16   3      729.11      681.25     23.15 o 
   1  16   3     4755.19     4799.62    115.53 o 
   2  16   3     1455.83     1475.91     37.53 o 
   3  16   3      113.67      140.33     23.18 o 
   4  16   3        2.82       28.86     36.60 o 
   5  16   3     1081.53     1106.22     55.46 o 
   6  16   3      629.86      636.90     42.73 o 
   7  16   3      783.44      822.52     34.91 o 
   8  16   3      217.05      113.64     39.93 o 
   9  16   3        1.05       38.69     60.01 o 
  10  16   3       55.83      -72.09    193.46 o 
  11  16   3       25.95       85.18     71.49 o 
 -12  17   3        5.76       69.54     67.45 o 
 -11  17   3       11.76      -59.87     59.87 o 
 -10  17   3        4.58        5.27     43.60 o 
  -9  17   3        0.22        3.23     42.38 o 
  -8  17   3       79.53       81.24     59.00 o 
  -7  17   3       73.11      -23.67     59.72 o 
  -6  17   3      867.08      888.66     63.21 o 
  -5  17   3       78.59       71.96     48.91 o 
  -4  17   3      153.94      200.87     58.19 o 
  -3  17   3      759.89      760.11     59.86 o 
  -2  17   3       15.18       13.33     14.76 o 
  -1  17   3     1510.44     1477.55     35.68 o 
   0  17   3      442.26      534.78     27.98 o 
   1  17   3      391.46      367.54     21.11 o 
   2  17   3      154.89      235.06     40.45 o 
   3  17   3     3729.06     3945.41     55.16 o 
   4  17   3      137.14      131.43     39.46 o 
   5  17   3       27.92       23.36     29.68 o 
   6  17   3      713.98      650.68     54.54 o 
   7  17   3      331.93      290.23     30.31 o 
   8  17   3        6.36      -28.14     28.14 o 
   9  17   3      142.75      175.19     84.64 o 
  10  17   3      108.94      178.62     42.36 o 
  11  17   3       37.54        8.32     54.16 o 
 -12  18   3       17.72       36.83     71.43 o 
 -11  18   3       80.13       79.38     48.48 o 
 -10  18   3       55.64      134.12    110.72 o 
  -9  18   3        0.03      -44.81     44.81 o 
  -8  18   3      857.04      798.39     68.12 o 
  -7  18   3      260.66      250.28     64.23 o 
  -6  18   3       32.51       58.48     51.13 o 
  -5  18   3      880.30      845.37     62.11 o 
  -4  18   3      229.59      243.09     40.83 o 
  -3  18   3       70.32       19.83     20.91 o 
  -2  18   3      311.82      377.87     21.09 o 
  -1  18   3     5041.78     5137.99     49.98 o 
   0  18   3      839.17      807.81     31.22 o 
   1  18   3       33.07       50.39     22.03 o 
   2  18   3     1461.99     1313.11     37.95 o 
   3  18   3      142.97      155.50     26.74 o 
   4  18   3        1.56      -36.21     37.87 o 
   5  18   3       90.11      110.15     61.47 o 
   6  18   3      426.30      401.48     26.36 o 
   7  18   3       32.22       23.34     28.10 o 
   8  18   3      199.71      248.29     27.36 o 
   9  18   3        0.36      -21.22     39.70 o 
  10  18   3       48.74       90.46     43.40 o 
  11  18   3       26.93      -56.24     56.24 o 
 -12  19   3        2.83       13.71     78.96 o 
 -11  19   3       41.83      190.88     53.13 o 
 -10  19   3     1037.67     1077.94    189.22 o 
  -9  19   3      108.63       65.51     64.26 o 
  -8  19   3       47.36       35.23     53.56 o 
  -7  19   3      429.60      391.33     65.21 o 
  -6  19   3      274.31      178.56     53.10 o 
  -5  19   3      888.30     1045.68     68.38 o 
  -4  19   3     3336.47     3335.34     52.46 o 
  -3  19   3        1.64      -54.76     54.76 o 
  -2  19   3       17.92        8.17     17.42 o 
  -1  19   3       40.04       39.50     18.60 o 
   0  19   3     1344.29     1312.74     31.27 o 
   1  19   3       15.02       37.56     24.18 o 
   2  19   3      120.79      119.42     28.42 o 
   3  19   3       96.76       83.25     27.16 o 
   4  19   3     1902.37     2005.47     70.99 o 
   5  19   3     2653.91     2630.22     58.87 o 
   6  19   3      387.74      420.21     26.89 o 
   7  19   3     1203.52     1082.47     39.95 o 
   8  19   3      144.56      224.85     29.71 o 
   9  19   3       21.27      -84.21     84.21 o 
  10  19   3      113.28      180.76     48.24 o 
  11  19   3       24.57       22.19     51.72 o 
 -12  20   3       36.74      -57.41     77.91 o 
 -11  20   3       26.64      121.38    117.22 o 
 -10  20   3       12.00       -3.08     48.00 o 
  -9  20   3      370.41      390.02     58.24 o 
  -8  20   3     1534.15     1509.62     82.34 o 
  -7  20   3        1.01       88.08     61.62 o 
  -6  20   3       11.50       -0.44     52.42 o 
  -5  20   3       71.42      194.93     58.72 o 
  -4  20   3        1.14       17.06     22.58 o 
  -3  20   3       54.40       71.23     23.62 o 
  -2  20   3      800.33      742.04     44.17 o 
  -1  20   3      366.09      337.35     30.97 o 
   0  20   3       60.88       27.24     19.79 o 
   1  20   3      760.04      670.79     27.65 o 
   2  20   3      512.47      533.35     61.52 o 
   3  20   3       86.47       83.78     27.63 o 
   4  20   3      601.25      621.09     54.67 o 
   5  20   3      114.07      168.60     34.84 o 
   6  20   3      154.67      176.49     27.53 o 
   7  20   3       13.10      -33.60     33.60 o 
   8  20   3       18.72      122.97     28.17 o 
   9  20   3      189.37      114.76     40.35 o 
  10  20   3       20.57      126.97     92.27 o 
 -11  21   3      138.51      248.91     54.90 o 
 -10  21   3       12.53       25.29    151.20 o 
  -9  21   3      187.36      170.28     83.28 o 
  -8  21   3       16.09      -26.13     56.18 o 
  -7  21   3       64.26      133.93     64.16 o 
  -6  21   3        9.25        2.71     53.44 o 
  -5  21   3     1484.68     1711.42     82.14 o 
  -4  21   3     1287.48     1249.02     38.58 o 
  -3  21   3     1267.39     1261.06     39.35 o 
  -2  21   3      165.54      251.06     39.69 o 
  -1  21   3        0.02      -14.67     20.92 o 
   0  21   3      356.75      338.91     25.35 o 
   1  21   3     5105.73     5265.70     89.35 o 
   2  21   3       24.65       47.28     28.58 o 
   3  21   3     1076.16     1095.25     40.57 o 
   4  21   3      198.39      225.82     44.06 o 
   5  21   3     1061.47     1058.62     46.81 o 
   6  21   3     1473.10     1331.22     64.54 o 
   7  21   3       94.23      125.76     51.96 o 
   8  21   3      515.33      537.77     35.42 o 
   9  21   3      141.38      128.82     42.39 o 
  10  21   3      346.11      443.39     52.86 o 
 -11  22   3       50.21       58.44    109.61 o 
 -10  22   3       44.46       11.93    146.18 o 
  -9  22   3       10.41       46.98     61.43 o 
  -8  22   3      443.61      329.13     67.31 o 
  -7  22   3      107.44      132.97     64.21 o 
  -6  22   3     1847.90     1849.12     88.59 o 
  -5  22   3     2486.03     2438.98     91.38 o 
  -4  22   3       11.46       -3.36     24.51 o 
  -3  22   3       28.02        7.61     25.63 o 
  -2  22   3      345.83      359.29     24.63 o 
  -1  22   3      944.69     1007.12     32.08 o 
   0  22   3      834.35      897.85     46.68 o 
   1  22   3       79.04      118.66     30.59 o 
   2  22   3      112.07      113.70     32.30 o 
   3  22   3      997.61      824.78     38.42 o 
   4  22   3      328.02      377.28     52.01 o 
   5  22   3      376.53      439.40    101.01 o 
   6  22   3     1099.06     1040.30     50.58 o 
   7  22   3       16.95       -8.96     37.59 o 
   8  22   3      265.28      180.63     35.99 o 
   9  22   3      400.25      491.54    112.96 o 
  10  22   3        0.18      -27.07     39.97 o 
 -11  23   3       56.45       95.67    155.06 o 
 -10  23   3      133.18      207.01    110.65 o 
  -9  23   3      301.39      300.34     65.89 o 
  -8  23   3      173.23      221.13     71.32 o 
  -7  23   3       16.07       41.43     53.35 o 
  -6  23   3      154.15      232.30     66.29 o 
  -5  23   3      616.83      645.59     70.52 o 
  -4  23   3      826.07      845.22    111.64 o 
  -3  23   3      726.56      718.23     36.02 o 
  -2  23   3        7.16      -28.26     28.26 o 
  -1  23   3       24.35        7.71     31.36 o 
   0  23   3      283.74      307.79     55.02 o 
   1  23   3      174.04      234.63     34.38 o 
   2  23   3        0.10       51.33     31.24 o 
   3  23   3       10.51       19.53     31.00 o 
   4  23   3      683.37      596.69     58.56 o 
   5  23   3     1325.27     1311.66     48.49 o 
   6  23   3       73.72       96.65     26.35 o 
   7  23   3        4.57       -8.10     44.19 o 
   8  23   3      387.07      356.69     37.72 o 
   9  23   3        0.06       30.97     43.20 o 
  10  23   3       29.19      -62.96     62.96 o 
 -11  24   3       45.96       15.26     49.37 o 
 -10  24   3      131.15      106.09     46.36 o 
  -9  24   3      102.08       92.67     68.77 o 
  -8  24   3       39.89       49.53     69.08 o 
  -7  24   3       65.47       55.92     58.62 o 
  -6  24   3      223.36      191.68     59.51 o 
  -5  24   3      417.60      442.90     69.50 o 
  -4  24   3      109.43      122.41     30.05 o 
  -3  24   3      212.89      228.51     31.62 o 
  -2  24   3      639.02      590.64     36.00 o 
  -1  24   3      186.04      178.41     38.09 o 
   0  24   3      109.22       81.74     29.45 o 
   1  24   3      939.90      918.02     41.13 o 
   2  24   3      178.36      191.61     45.73 o 
   3  24   3        9.53       -3.28     31.82 o 
   4  24   3       92.98       67.00     45.10 o 
   5  24   3       12.95       35.30     44.10 o 
   6  24   3        0.07       42.35     34.22 o 
   7  24   3        4.54      -29.16     29.53 o 
   8  24   3       31.88      -18.44     33.09 o 
   9  24   3       28.90      131.58     36.04 o 
 -10  25   3      123.16      117.34    112.93 o 
  -9  25   3       12.11      -70.90     70.90 o 
  -8  25   3      515.52      543.52     71.73 o 
  -7  25   3      391.81      364.55     70.74 o 
  -6  25   3       20.55      139.48     65.15 o 
  -5  25   3      961.82     1004.66     74.70 o 
  -4  25   3       67.91       56.71     46.34 o 
  -3  25   3     1423.66     1331.09     45.72 o 
  -2  25   3      245.94      349.14     34.54 o 
  -1  25   3      315.50      239.45     26.28 o 
   0  25   3       53.64       10.11     31.09 o 
   1  25   3      107.38       91.31     36.85 o 
   2  25   3       65.43       39.22     52.32 o 
   3  25   3      387.24      325.84     35.77 o 
   4  25   3       52.90       59.37     39.82 o 
   5  25   3      135.58      157.38     42.80 o 
   6  25   3      408.62      386.82     48.16 o 
   7  25   3      409.65      387.63     40.01 o 
   8  25   3        0.01       14.59     36.52 o 
   9  25   3       86.03      174.57     49.68 o 
 -10  26   3       70.98       95.77    160.99 o 
  -9  26   3        2.49      -64.54     64.54 o 
  -8  26   3       35.76      194.26     75.42 o 
  -7  26   3        2.16      -12.87     55.73 o 
  -6  26   3      581.22      564.76     69.36 o 
  -5  26   3      619.97      629.16     74.29 o 
  -4  26   3       54.87       27.54     32.82 o 
  -3  26   3      342.86      313.72     35.05 o 
  -2  26   3      438.08      407.74     35.97 o 
  -1  26   3      836.89      840.46     43.55 o 
   0  26   3      432.52      423.60     35.36 o 
   1  26   3       19.02       16.01     32.21 o 
   2  26   3        2.40       23.53     32.52 o 
   3  26   3      771.87      718.80     41.51 o 
   4  26   3       48.43       98.79     44.57 o 
   5  26   3       17.00       62.02     49.34 o 
   6  26   3       35.65        0.00     38.02 o 
   7  26   3        6.87      -48.26     48.26 o 
   8  26   3      369.87      402.14     43.88 o 
   9  26   3      249.36      403.07    116.55 o 
 -10  27   3       18.25       51.05     53.47 o 
  -9  27   3      106.71      -42.57     76.55 o 
  -8  27   3       31.46       99.40     62.29 o 
  -7  27   3     1118.43     1054.81     90.13 o 
  -6  27   3        2.73      145.35     66.64 o 
  -5  27   3      327.69      236.32     67.12 o 
  -4  27   3     1173.92     1163.74     85.63 o 
  -3  27   3      625.79      505.55     47.02 o 
  -2  27   3      108.91      142.18     35.10 o 
  -1  27   3      639.78      808.18     72.34 o 
   0  27   3     1704.94     1642.23    131.53 o 
   1  27   3        1.70       46.02     31.02 o 
   2  27   3      486.57      539.40     40.67 o 
   3  27   3      173.11      258.59     47.69 o 
   4  27   3       38.04       90.62     46.35 o 
   5  27   3       11.84      -16.92     47.06 o 
   6  27   3      118.43      121.60     37.72 o 
   7  27   3       12.18      -30.25     49.80 o 
   8  27   3      133.15      302.63     97.41 o 
   9  27   3       14.11      -37.94     37.94 o 
 -10  28   3        1.72       -3.13     54.97 o 
  -9  28   3       13.57      -65.61     65.61 o 
  -8  28   3       14.86       20.79     75.90 o 
  -7  28   3     1061.27      970.98     85.94 o 
  -6  28   3       21.01      105.21     56.26 o 
  -5  28   3      462.04      367.54     66.56 o 
  -4  28   3      949.25     1129.34     81.91 o 
  -3  28   3      296.74      267.75     36.13 o 
  -2  28   3      660.17      545.46     90.81 o 
  -1  28   3      557.59      591.17     51.42 o 
   0  28   3      336.53      367.34     64.98 o 
   1  28   3       71.99      102.80     34.27 o 
   2  28   3      302.58      396.36     40.98 o 
   3  28   3       15.97       48.87     33.74 o 
   4  28   3        7.34        1.53     46.71 o 
   5  28   3        6.80      -50.91     50.91 o 
   6  28   3       91.51       10.58     38.08 o 
   7  28   3      179.60      248.14     55.68 o 
   8  28   3      410.60      459.67     62.83 o 
  -9  29   3       51.04       14.54     79.48 o 
  -8  29   3       87.44      106.68     61.99 o 
  -7  29   3       81.81      166.17     70.26 o 
  -6  29   3      116.43      163.24     73.12 o 
  -5  29   3       42.64       35.94     71.65 o 
  -4  29   3      328.24      401.07     79.88 o 
  -3  29   3        0.03        3.91     72.03 o 
  -2  29   3     1553.10     1507.48    186.13 o 
  -1  29   3      802.76      781.72     44.42 o 
   0  29   3       72.17       48.77     32.96 o 
   1  29   3      115.25      158.19     45.71 o 
   2  29   3       15.18       46.89     64.23 o 
   3  29   3      974.66      858.33     94.67 o 
   4  29   3      297.25      289.04     55.15 o 
   5  29   3      698.28      705.22     59.32 o 
   6  29   3       86.76       24.01     42.27 o 
   7  29   3       15.21      142.14     51.83 o 
   8  29   3        1.49     -104.42    117.97 o 
  -9  30   3       77.15      123.54     68.89 o 
  -8  30   3        7.17        7.74     76.59 o 
  -7  30   3      233.99      255.67     78.23 o 
  -6  30   3      648.21      595.57     81.23 o 
  -5  30   3      372.47      378.63     82.01 o 
  -4  30   3      184.46      225.80     79.27 o 
  -3  30   3      632.22      706.28     75.34 o 
  -2  30   3       58.16      188.46     39.14 o 
  -1  30   3       64.54       34.62     42.59 o 
   0  30   3        4.73      -31.38     31.38 o 
   1  30   3      927.62      807.70     68.50 o 
   2  30   3      105.92      123.91    118.24 o 
   3  30   3      234.05      245.46    101.65 o 
   4  30   3      101.72       26.14     48.45 o 
   5  30   3       25.58       72.99     54.81 o 
   6  30   3       78.36       39.36     56.68 o 
   7  30   3       73.00      192.57     52.72 o 
   8  30   3      158.27        0.38     45.46 o 
  -9  31   3       86.07      169.87     93.41 o 
  -8  31   3      213.28       81.47     74.35 o 
  -7  31   3       38.63      117.71     70.46 o 
  -6  31   3       19.72      -13.43     63.80 o 
  -5  31   3        1.10      -10.43     69.26 o 
  -4  31   3      199.78      312.62     81.86 o 
  -3  31   3        0.13      -33.54     33.54 o 
  -2  31   3      321.63      364.30     40.60 o 
  -1  31   3       38.67       20.78     32.46 o 
   0  31   3        7.13      -28.89     32.64 o 
   1  31   3       42.03       14.76     35.22 o 
   2  31   3      571.95      624.11     42.70 o 
   3  31   3       17.75        5.60     75.11 o 
   4  31   3        8.50       -7.44     49.60 o 
   5  31   3      144.08      288.44     45.28 o 
   6  31   3      405.07      543.70    164.89 o 
   7  31   3       72.87      112.56     48.08 o 
  -8  32   3       84.41       -3.61     62.44 o 
  -7  32   3      181.27      266.30     70.73 o 
  -6  32   3       37.40      -11.05     62.14 o 
  -5  32   3      125.65      164.86     65.51 o 
  -4  32   3      289.23      283.90     82.31 o 
  -3  32   3        2.15      -31.78     31.78 o 
  -2  32   3       14.35       86.73     90.05 o 
  -1  32   3       30.48       65.80     36.62 o 
   0  32   3        1.09      -27.23     72.11 o 
   1  32   3      565.32      521.11     42.62 o 
   2  32   3     1798.10     1928.93     78.09 o 
   3  32   3        3.15       70.79     34.68 o 
   4  32   3      119.94      201.47     55.80 o 
   5  32   3       90.89      271.66     47.32 o 
   6  32   3       14.92       35.58     87.84 o 
   7  32   3      156.55       50.04     44.23 o 
  -8  33   3       89.16        1.98     74.90 o 
  -7  33   3       75.68      146.80     78.97 o 
  -6  33   3       45.58      -25.28     72.55 o 
  -5  33   3       96.15      109.31     64.75 o 
  -4  33   3       29.86       38.71     77.75 o 
  -3  33   3        1.05      -30.59     30.59 o 
  -2  33   3      576.48      535.15     52.03 o 
  -1  33   3       93.75      169.00     60.62 o 
   0  33   3       41.41      126.60    160.35 o 
   1  33   3       69.05      101.23     37.17 o 
   2  33   3        9.60      198.26    101.45 o 
   3  33   3       54.87      162.49     52.29 o 
   4  33   3      600.53      772.64     68.15 o 
   5  33   3      211.13      436.83     48.28 o 
   6  33   3      131.93      155.34     43.39 o 
  -7  34   3      123.39      288.80     87.34 o 
  -6  34   3      102.66      -31.16     75.61 o 
  -5  34   3       36.29       53.59     68.32 o 
  -4  34   3      196.29      182.08     78.71 o 
  -3  34   3        7.24       16.50     82.65 o 
  -2  34   3       70.58       94.26     74.55 o 
  -1  34   3       28.77       34.67     66.40 o 
   0  34   3      634.88      574.87     62.97 o 
   1  34   3      403.16      374.24     60.78 o 
   2  34   3       29.12      115.08     37.32 o 
   3  34   3      287.96      409.65     59.27 o 
   4  34   3      378.23      483.67     66.64 o 
   5  34   3        3.01       56.84    109.98 o 
   6  34   3      126.95       41.91     64.71 o 
  -7  35   3       15.98      456.71     91.71 o 
  -6  35   3       82.36      -21.19     82.65 o 
  -5  35   3       74.98       29.50     69.59 o 
  -4  35   3       13.04       21.35     84.68 o 
  -3  35   3       73.61      235.66    173.19 o 
  -2  35   3      207.93      209.57     49.60 o 
  -1  35   3       95.39      166.28     86.68 o 
   0  35   3        0.07      -33.77     33.77 o 
   1  35   3       54.56       20.61     38.44 o 
   2  35   3        0.29       42.25     38.70 o 
   3  35   3       55.59       55.32     49.20 o 
   4  35   3        4.51       17.85     50.78 o 
   5  35   3      134.69       12.92    205.89 o 
   6  35   3       17.62      106.06     77.15 o 
  -6  36   3       19.85      -81.83     81.83 o 
  -5  36   3       66.94      132.68     75.20 o 
  -4  36   3      134.18       97.72     87.10 o 
  -3  36   3       91.69       23.71     63.82 o 
  -2  36   3      151.27      273.07     40.43 o 
  -1  36   3       63.87       73.48     75.29 o 
   0  36   3      282.10      252.75     38.26 o 
   1  36   3      624.50      451.84     47.18 o 
   2  36   3      110.19       56.34     84.74 o 
   3  36   3       15.18      -48.96     48.96 o 
   4  36   3       49.55      -55.08     55.08 o 
   5  36   3       41.74      -23.35     60.33 o 
  -6  37   3      115.29       20.00     84.02 o 
  -5  37   3       97.37      128.63     73.90 o 
  -4  37   3       90.50      132.11     86.00 o 
  -2  37   3        0.10      195.61    105.83 o 
  -1  37   3      308.24      372.48     66.32 o 
   0  37   3       40.01       -3.64     35.13 o 
   1  37   3      303.45      211.23     43.40 o 
   2  37   3       50.65      -48.22    100.57 o 
   3  37   3       64.28      -47.88     47.88 o 
   4  37   3      404.41      334.82     67.64 o 
  -5  38   3       49.37       97.76     72.14 o 
  -4  38   3       31.76      249.30     92.80 o 
  -3  38   3       94.31      -49.76     79.42 o 
  -2  38   3        0.07       68.00     36.60 o 
  -1  38   3      132.85      374.65     43.42 o 
   0  38   3      313.05      340.19     44.15 o 
   1  38   3       52.79       -3.62     44.58 o 
   2  38   3       85.05       58.48     39.61 o 
   3  38   3        0.16        1.45     55.22 o 
  -4  39   3      101.52      240.17     93.47 o 
  -3  39   3      623.43      313.92     92.98 o 
  -2  39   3       34.17      -75.17     85.56 o 
  -1  39   3       92.58      263.12     75.24 o 
   0  39   3       13.45      190.44     97.45 o 
   1  39   3       95.16      210.46    220.79 o 
   2  39   3      259.90      358.68    249.74 o 
  -2  40   3       15.31      -79.97     88.17 o 
  -1  40   3       58.27       71.57     91.93 o 
   0  40   3      596.22      634.70     88.32 o 
   1  40   3       87.63      442.68    347.33 o 
 -13   0   4       93.24      135.84     51.36 o 
 -12   0   4        7.06       23.37     47.59 o 
 -11   0   4       26.18      -43.88     43.88 o 
 -10   0   4      274.93      400.05     49.09 o 
  -9   0   4      140.20      137.24     43.75 o 
  -8   0   4      277.45      218.03     33.31 o 
  -7   0   4     2519.83     2584.37     56.29 o 
  -6   0   4      378.15      410.59     31.44 o 
  -5   0   4      310.26      232.82     22.62 o 
  -4   0   4      133.84      122.47     15.62 o 
  -3   0   4      525.22      690.45     47.88 o 
  -2   0   4     1811.58     1685.28     29.41 o 
  -1   0   4    10881.83     9987.75    108.28 o 
   0   0   4    13471.79    14450.90    115.66 o 
   1   0   4     3999.19     4182.10    171.06 o 
   2   0   4       73.78       52.98     18.90 o 
   3   0   4    11059.98    11410.35    108.99 o 
   4   0   4       58.35       55.61     29.28 o 
   5   0   4     1959.60     2106.20     43.47 o 
   6   0   4     2668.29     2601.37     68.45 o 
   7   0   4       19.41       25.30     39.55 o 
   8   0   4        4.29       64.68     60.42 o 
   9   0   4      786.13      974.96     51.93 o 
  10   0   4      311.19      199.69     37.50 o 
  11   0   4        2.41      -86.01    204.16 o 
  12   0   4        4.15      -63.89     63.89 o 
 -13   1   4       19.55       14.15    149.32 o 
 -12   1   4       13.89      -55.97    103.75 o 
 -11   1   4        0.26       37.55     29.13 o 
 -10   1   4      177.36      191.99     34.58 o 
  -9   1   4        1.94      -24.10     24.10 o 
  -8   1   4        2.03       20.20     20.90 o 
  -7   1   4     1651.18     1726.32     35.42 o 
  -6   1   4      277.77      286.78     20.99 o 
  -5   1   4      898.05      941.52     15.67 o 
  -4   1   4     3603.20     3574.17     27.32 o 
  -3   1   4       10.39       12.33     11.26 o 
  -2   1   4      169.04      153.59     23.57 o 
  -1   1   4     1429.93     1367.67     33.19 o 
   0   1   4     6372.13     6784.61     98.07 o 
   1   1   4      988.27      865.73     46.32 o 
   2   1   4     2632.96     2650.21     28.89 o 
   3   1   4      474.95      643.99     26.51 o 
   4   1   4      172.20      149.85     10.81 o 
   5   1   4        1.06       -0.40     24.39 o 
   6   1   4       45.70       43.66     14.70 o 
   7   1   4      455.91      471.43     26.14 o 
   8   1   4     1137.44     1053.78     34.52 o 
   9   1   4        3.48       49.02     43.49 o 
  10   1   4       10.51      -38.58     38.58 o 
  11   1   4        4.52       77.07     39.04 o 
  12   1   4       50.97      -61.42     61.42 o 
 -13   2   4        7.12       -8.99     91.47 o 
 -12   2   4       43.19       58.97     38.59 o 
 -11   2   4        9.33       64.55     29.62 o 
 -10   2   4       47.54       45.26     28.04 o 
  -9   2   4      303.65      305.32     27.68 o 
  -8   2   4       12.34       12.09     25.85 o 
  -7   2   4       33.06       36.21     21.62 o 
  -6   2   4      202.07      224.90     14.90 o 
  -5   2   4      128.97      147.74     10.85 o 
  -4   2   4      367.11      378.86     12.01 o 
  -3   2   4      728.33      697.25     21.17 o 
  -2   2   4     4762.40     5150.86     60.01 o 
  -1   2   4       25.74       25.52     16.95 o 
   0   2   4      250.33      213.09     32.56 o 
   1   2   4       90.07       52.15     14.79 o 
   2   2   4      627.36      672.60     31.58 o 
   3   2   4     1282.71     1488.77     32.09 o 
   4   2   4     1683.25     1698.13     35.03 o 
   5   2   4       23.34       36.95     13.57 o 
   6   2   4        6.34       38.61     14.55 o 
   7   2   4      301.20      257.14     26.53 o 
   8   2   4      483.90      443.17     42.42 o 
   9   2   4      249.55      273.87     44.35 o 
  10   2   4        5.89      -13.57     24.88 o 
  11   2   4        4.75      209.66     79.57 o 
 -13   3   4        1.09       30.90     66.83 o 
 -12   3   4        1.96      -35.87     36.47 o 
 -11   3   4       64.04       39.47     26.94 o 
 -10   3   4       56.16       85.21     31.74 o 
  -9   3   4     1592.40     1526.82     40.09 o 
  -8   3   4        2.65        6.08     21.53 o 
  -7   3   4      119.13      108.23     21.27 o 
  -6   3   4     3195.55     3342.82     34.26 o 
  -5   3   4      207.72      169.77     10.07 o 
  -4   3   4       37.43       55.35      9.17 o 
  -3   3   4      375.68      322.98     18.39 o 
  -2   3   4     1938.97     2005.84     33.60 o 
  -1   3   4       31.37       30.44     19.39 o 
   0   3   4    28035.10    28636.03    162.08 o 
   1   3   4     4111.68     4134.84     38.77 o 
   2   3   4       83.97       57.85     13.97 o 
   3   3   4      866.13      834.78     30.10 o 
   4   3   4      622.99      650.81     20.00 o 
   5   3   4       89.26       69.21     14.75 o 
   6   3   4      762.82      723.55     22.04 o 
   7   3   4        3.41       56.11     42.66 o 
   8   3   4      422.14      413.00     35.37 o 
   9   3   4       86.14      -22.62     43.26 o 
  10   3   4       13.51      -38.13     38.13 o 
  11   3   4       29.64       25.34     44.28 o 
 -13   4   4        0.20        8.71     89.06 o 
 -12   4   4       13.36      108.83     38.62 o 
 -11   4   4       33.08      -21.40     54.95 o 
 -10   4   4      151.88      189.14     29.03 o 
  -9   4   4      331.23      395.46     41.61 o 
  -8   4   4      205.60      178.53     24.92 o 
  -7   4   4     1896.88     1887.14     36.83 o 
  -6   4   4     1309.72     1270.46     20.92 o 
  -5   4   4      577.54      647.11     16.28 o 
  -4   4   4      206.46      239.50     10.99 o 
  -3   4   4     1946.59     2135.47     87.98 o 
  -2   4   4     2853.37     3027.87    113.30 o 
  -1   4   4    16358.88    16004.83     85.55 o 
   0   4   4      379.29      292.71     17.87 o 
   1   4   4     2928.37     2887.25     60.96 o 
   2   4   4      327.06      321.54     20.13 o 
   3   4   4      204.13      153.44     17.98 o 
   4   4   4       18.72       30.19     17.94 o 
   5   4   4        0.38       12.01     14.81 o 
   6   4   4     1155.70     1185.38     30.84 o 
   7   4   4      380.97      375.54     24.04 o 
   8   4   4      100.41      148.26     44.28 o 
   9   4   4      276.23      285.24     42.16 o 
  10   4   4      245.35      255.58     32.70 o 
  11   4   4       27.82      -52.20     52.20 o 
 -13   5   4        0.61       83.03     39.32 o 
 -12   5   4        0.05       -0.54     34.45 o 
 -11   5   4       23.07       -3.25     34.70 o 
 -10   5   4       29.36       50.45     30.75 o 
  -9   5   4     1807.12     1699.10     94.26 o 
  -8   5   4       50.33       41.84     24.27 o 
  -7   5   4      258.78      287.92     24.64 o 
  -6   5   4     1118.21     1077.76     22.84 o 
  -5   5   4      381.29      419.34     17.78 o 
  -4   5   4      369.87      427.34     11.04 o 
  -3   5   4     7342.12     7788.34     46.71 o 
  -2   5   4       38.79       58.24     12.75 o 
  -1   5   4      892.43      910.71     22.33 o 
   0   5   4     2737.04     2798.90     34.16 o 
   1   5   4      603.29      507.56     16.61 o 
   2   5   4       48.37       17.15     13.38 o 
   3   5   4     1064.83     1100.23     37.25 o 
   4   5   4     1329.80     1229.37     27.75 o 
   5   5   4      751.62      749.98     22.32 o 
   6   5   4       34.87       11.70     15.93 o 
   7   5   4      580.86      643.61     26.42 o 
   8   5   4        4.70       80.50     38.14 o 
   9   5   4        1.17      -25.22     31.53 o 
  10   5   4       14.79      134.19     32.49 o 
  11   5   4       48.64      -69.74     85.12 o 
 -13   6   4       93.97       64.46     59.12 o 
 -12   6   4      319.09      277.19     50.89 o 
 -11   6   4        1.54       -8.41     56.86 o 
 -10   6   4      690.32      558.79     37.95 o 
  -9   6   4     1102.31     1113.41     58.63 o 
  -8   6   4       32.81       46.00     26.89 o 
  -7   6   4       89.46       73.28     22.62 o 
  -6   6   4     1031.96     1020.44     20.33 o 
  -5   6   4     6744.65     6805.09     42.93 o 
  -4   6   4     1408.87     1336.21     21.62 o 
  -3   6   4     3403.25     3278.70     38.34 o 
  -2   6   4        1.03       -0.29     12.74 o 
  -1   6   4     2636.21     2561.53     32.09 o 
   0   6   4     8022.65     7852.18     79.91 o 
   1   6   4     1258.04     1362.91     19.70 o 
   2   6   4       94.52      102.09     10.32 o 
   3   6   4     1481.54     1312.58     28.70 o 
   4   6   4     7320.50     7280.75     81.42 o 
   5   6   4       87.76      105.18     16.92 o 
   6   6   4      244.39      267.68     22.28 o 
   7   6   4      698.84      704.56     41.05 o 
   8   6   4      637.47      643.99     34.10 o 
   9   6   4      648.62      549.17     35.47 o 
  10   6   4      121.24      244.86     46.29 o 
  11   6   4        9.51      136.41     52.21 o 
 -13   7   4        1.55       63.14    184.57 o 
 -12   7   4       67.95       65.28     38.27 o 
 -11   7   4      101.49       42.80     62.38 o 
 -10   7   4        1.74      -33.40     33.46 o 
  -9   7   4     4381.54     4583.11     99.11 o 
  -8   7   4       79.15       88.41     27.95 o 
  -7   7   4      206.49      202.76     30.17 o 
  -6   7   4        0.41       11.61     16.35 o 
  -5   7   4       17.57       80.93     15.97 o 
  -4   7   4       10.72       -6.93     14.05 o 
  -3   7   4     1272.14     1132.46     19.59 o 
  -2   7   4       81.55       76.86     19.69 o 
  -1   7   4     4726.18     4496.43     41.07 o 
   0   7   4     4855.89     4774.96     99.93 o 
   1   7   4     1385.57     1490.20     35.17 o 
   2   7   4       29.61        4.07     10.43 o 
   3   7   4      570.83      576.99     27.28 o 
   4   7   4      326.80      297.98     26.88 o 
   5   7   4       30.17       36.12     16.69 o 
   6   7   4     2946.91     2913.31     41.35 o 
   7   7   4      248.80      215.25     29.17 o 
   8   7   4      218.90      283.13     29.99 o 
   9   7   4       54.44       11.62     27.47 o 
  10   7   4       29.93      -39.93    200.72 o 
  11   7   4        4.53      179.35     41.95 o 
 -13   8   4       40.54      -54.89     54.89 o 
 -12   8   4       24.63       77.68     68.23 o 
 -11   8   4       21.24       10.88     44.72 o 
 -10   8   4       29.13        8.20     28.04 o 
  -9   8   4       75.38       78.99     31.16 o 
  -8   8   4      872.35      793.25     36.30 o 
  -7   8   4       34.22       15.44     52.32 o 
  -6   8   4      304.22      294.14     37.34 o 
  -5   8   4     2669.32     2762.54     36.43 o 
  -4   8   4      439.51      473.24     21.48 o 
  -3   8   4     3089.01     3085.01     55.69 o 
  -2   8   4        0.22       -5.33     20.40 o 
  -1   8   4     1943.39     1767.28     81.26 o 
   0   8   4      575.91      635.54     18.15 o 
   1   8   4      397.78      388.08     20.54 o 
   2   8   4     1237.88     1363.68     34.09 o 
   3   8   4     4596.20     4645.44     47.27 o 
   4   8   4       13.35       36.48     22.05 o 
   5   8   4        0.09      -21.68     21.68 o 
   6   8   4      378.47      367.71     27.40 o 
   7   8   4      525.55      576.62     27.11 o 
   8   8   4      270.64      227.89     29.46 o 
   9   8   4      138.85      139.73     30.03 o 
  10   8   4        5.67      -60.17    171.61 o 
  11   8   4       13.53      -10.80     53.33 o 
 -13   9   4       74.68        4.50     50.02 o 
 -12   9   4       30.20      -35.05     55.85 o 
 -11   9   4      335.89      118.74     46.79 o 
 -10   9   4       64.58      115.60     42.24 o 
  -9   9   4      649.00      559.73     49.79 o 
  -8   9   4       27.11      100.93     40.10 o 
  -7   9   4      372.00      392.55     40.26 o 
  -6   9   4        5.81        1.01     20.08 o 
  -5   9   4      180.86      222.73     22.52 o 
  -4   9   4      755.54      672.59     24.12 o 
  -3   9   4     2440.50     2510.21     60.93 o 
  -2   9   4     8971.52     9582.97     79.46 o 
  -1   9   4     1500.48     1662.07     28.46 o 
   0   9   4     1672.45     1622.97     29.60 o 
   1   9   4      328.69      348.52     24.09 o 
   2   9   4       13.43       22.08     13.28 o 
   3   9   4     5719.94     5761.17     41.71 o 
   4   9   4      197.50      194.23     20.53 o 
   5   9   4       55.32       35.22     19.99 o 
   6   9   4      279.26      237.77     51.67 o 
   7   9   4      575.51      590.48     28.31 o 
   8   9   4      215.73      230.22     29.06 o 
   9   9   4      250.74      329.76     62.68 o 
  10   9   4        7.31       46.06     36.99 o 
  11   9   4        0.53      -51.90     51.90 o 
 -13  10   4       38.67       -2.28     57.74 o 
 -12  10   4      475.05      455.34     75.78 o 
 -11  10   4        4.67      -29.18     47.56 o 
 -10  10   4       14.76      104.63     44.32 o 
  -9  10   4      301.66      243.69     45.31 o 
  -8  10   4       71.35       82.83     55.52 o 
  -7  10   4        0.01       57.03     42.89 o 
  -6  10   4     4012.04     4021.26     62.12 o 
  -5  10   4      180.03      221.82     23.22 o 
  -4  10   4     6135.96     6223.36     54.49 o 
  -3  10   4      892.46      748.39     26.22 o 
  -2  10   4       65.68       87.27     23.51 o 
  -1  10   4     6698.17     6784.56     51.50 o 
   0  10   4    12019.85    11815.28    219.02 o 
   1  10   4      234.84      254.08     23.88 o 
   2  10   4      163.35      154.25     17.74 o 
   3  10   4      370.59      366.53     15.05 o 
   4  10   4     2190.83     2180.65     37.28 o 
   5  10   4       29.74       61.28     20.56 o 
   6  10   4      174.51      205.66     33.48 o 
   7  10   4     2840.83     2674.40     43.10 o 
   8  10   4      907.12      822.57     37.64 o 
   9  10   4      281.77      311.65     78.46 o 
  10  10   4      439.53      491.50     44.42 o 
  11  10   4        0.10      -24.80     44.43 o 
 -13  11   4        0.07        8.35     71.20 o 
 -11  11   4      299.38      368.06     80.64 o 
 -10  11   4      339.96      350.17     46.08 o 
  -9  11   4      667.55      795.13     71.84 o 
  -8  11   4        3.44      -24.66     40.14 o 
  -7  11   4       16.96       46.59     37.35 o 
  -6  11   4      126.91       84.85     26.70 o 
  -5  11   4       10.38        8.12     16.62 o 
  -4  11   4      255.50      250.77     20.04 o 
  -3  11   4     4035.04     3881.90     61.53 o 
  -2  11   4     6854.77     7247.72     51.25 o 
  -1  11   4     2975.22     3019.45     40.61 o 
   0  11   4     4406.13     4202.06     52.62 o 
   1  11   4      104.84      122.37     21.18 o 
   2  11   4      290.32      290.57     20.99 o 
   3  11   4       98.27       78.60     14.41 o 
   4  11   4      564.15      584.59     24.44 o 
   5  11   4     1507.25     1449.02     58.97 o 
   6  11   4     2898.33     2841.75     72.00 o 
   7  11   4       16.57       20.03     23.98 o 
   8  11   4      242.31      242.20     30.85 o 
   9  11   4      252.77      179.52     39.99 o 
  10  11   4       98.00      117.49     33.26 o 
  11  11   4       25.68      127.08     55.81 o 
 -13  12   4        7.12      -75.37     75.37 o 
 -12  12   4      238.33      237.51     65.23 o 
 -11  12   4       33.76      123.56    124.30 o 
 -10  12   4      482.78      498.71     51.11 o 
  -9  12   4      290.96      314.97     55.81 o 
  -8  12   4     1200.48     1061.90     64.29 o 
  -7  12   4       36.54       55.60     34.87 o 
  -6  12   4       26.62       69.03     46.54 o 
  -5  12   4      467.06      430.85     32.80 o 
  -4  12   4      875.36      808.96     26.17 o 
  -3  12   4     2679.07     2663.71     27.27 o 
  -2  12   4       35.00        2.50     13.03 o 
  -1  12   4     1254.51     1163.91     25.77 o 
   0  12   4        6.54       33.09     16.40 o 
   1  12   4     4718.09     5242.68    145.59 o 
   2  12   4       18.01       16.75     15.54 o 
   3  12   4     1214.40     1169.74     23.02 o 
   4  12   4      141.03      133.87     19.12 o 
   5  12   4     1453.25     1307.65     33.75 o 
   6  12   4     1464.90     1484.52     44.16 o 
   7  12   4       33.88       -0.14     22.04 o 
   8  12   4      518.30      394.55     85.51 o 
   9  12   4        0.09       -7.12     88.55 o 
  10  12   4        8.61      -83.35    123.67 o 
  11  12   4        5.79      160.98    142.24 o 
 -12  13   4        5.07       14.01     54.55 o 
 -11  13   4      421.15      454.89    129.36 o 
 -10  13   4       10.02       20.33     55.06 o 
  -9  13   4      884.90      792.01     69.93 o 
  -8  13   4        9.92      133.53     44.94 o 
  -7  13   4     1824.87     1858.21     84.46 o 
  -6  13   4        4.89      -32.42     52.52 o 
  -5  13   4     1199.41     1127.71     28.79 o 
  -4  13   4       26.83       25.26     17.09 o 
  -3  13   4        0.59        9.28      8.71 o 
  -2  13   4     3809.42     3893.67     44.98 o 
  -1  13   4     2964.78     2791.38     36.23 o 
   0  13   4      898.90      908.39     24.75 o 
   1  13   4      389.77      341.47     21.11 o 
   2  13   4     1963.22     1805.63     32.36 o 
   3  13   4     3924.51     3719.90     40.62 o 
   4  13   4     1717.66     1738.91     34.53 o 
   5  13   4      218.86      279.66     37.14 o 
   6  13   4      162.49      150.01     36.85 o 
   7  13   4       55.26       88.04     21.62 o 
   8  13   4      856.05      735.23     92.92 o 
   9  13   4        1.89      -12.62     41.07 o 
  10  13   4      278.86      224.63     41.64 o 
  11  13   4       42.82      169.77    113.66 o 
 -12  14   4       13.82       70.18     68.35 o 
 -11  14   4       15.73      -43.28     43.38 o 
 -10  14   4      238.80      281.84     49.83 o 
  -9  14   4      266.87      227.88     42.01 o 
  -8  14   4        3.18       13.03     37.06 o 
  -7  14   4      156.91      120.42     54.25 o 
  -6  14   4      428.47      344.56     53.05 o 
  -5  14   4      754.25      783.25     30.40 o 
  -4  14   4        0.68       21.33     18.57 o 
  -3  14   4       38.13       24.11      8.50 o 
  -2  14   4      933.09      787.99     17.48 o 
  -1  14   4        3.54       -5.43     14.54 o 
   0  14   4      896.81      861.97     26.80 o 
   1  14   4     4166.44     4169.61    116.33 o 
   2  14   4        0.07        9.93     15.95 o 
   3  14   4      869.97      877.49     26.36 o 
   4  14   4       15.47       41.83     22.79 o 
   5  14   4      575.50      626.14     54.97 o 
   6  14   4     1335.52     1198.64     32.02 o 
   7  14   4       97.40      124.60     24.35 o 
   8  14   4       14.92      -26.22     26.22 o 
   9  14   4        0.25       32.21     57.15 o 
  10  14   4        0.10      -38.76     38.76 o 
  11  14   4        9.28      -79.67     91.49 o 
 -12  15   4      138.29      262.43     75.97 o 
 -11  15   4        1.24       60.82     70.17 o 
 -10  15   4       12.64       27.44     43.48 o 
  -9  15   4        0.07       15.38     42.81 o 
  -8  15   4      195.42      246.75     47.53 o 
  -7  15   4      217.54      110.22     59.61 o 
  -6  15   4        5.92        6.34     55.04 o 
  -5  15   4       25.70       42.51     21.79 o 
  -4  15   4       11.34       -2.57     21.72 o 
  -3  15   4      122.16      160.73     11.00 o 
  -2  15   4       63.35       72.42     11.42 o 
  -1  15   4       53.23       75.99     16.05 o 
   0  15   4      669.18      632.37     23.42 o 
   1  15   4       16.41        3.69     15.44 o 
   2  15   4      623.56      628.49     24.25 o 
   3  15   4        0.37       12.20     37.94 o 
   4  15   4      140.72      194.80     21.46 o 
   5  15   4       61.76       70.38     22.12 o 
   6  15   4      202.14      233.49     38.37 o 
   7  15   4      217.99      253.56     44.01 o 
   8  15   4      522.75      424.03     52.20 o 
   9  15   4        5.56      186.07     64.48 o 
  10  15   4       48.57       31.19     40.81 o 
  11  15   4       19.41      -46.69    106.30 o 
 -12  16   4        0.01      168.93     78.34 o 
 -11  16   4        8.54       23.74     94.40 o 
 -10  16   4      852.84      981.19     62.95 o 
  -9  16   4       95.19      206.81     45.97 o 
  -8  16   4      898.37      811.02     55.99 o 
  -7  16   4      414.14      378.25     60.41 o 
  -6  16   4      184.78      152.71     53.76 o 
  -5  16   4       30.13       19.61     25.51 o 
  -4  16   4      197.16      220.07     25.77 o 
  -3  16   4       66.41       68.78     23.56 o 
  -2  16   4      408.17      410.83     23.17 o 
  -1  16   4      263.52      207.71     28.32 o 
   0  16   4      321.21      240.29     19.75 o 
   1  16   4     2161.58     2065.66     49.15 o 
   2  16   4       42.95       48.07     25.92 o 
   3  16   4      544.96      578.78     47.43 o 
   4  16   4      323.96      325.60     44.01 o 
   5  16   4     1268.31     1345.45    119.65 o 
   6  16   4     1072.16     1141.07     39.66 o 
   7  16   4      641.66      691.20     34.93 o 
   8  16   4       82.61      117.01     41.04 o 
   9  16   4      133.82      101.46    110.68 o 
  10  16   4        0.99      -44.17     44.17 o 
 -12  17   4       10.38      123.11     75.72 o 
 -11  17   4      383.73      402.81     52.05 o 
 -10  17   4      182.49      156.83     76.56 o 
  -9  17   4       56.78       98.84     42.87 o 
  -8  17   4      222.87      168.94     57.04 o 
  -7  17   4      757.25      701.37     71.03 o 
  -6  17   4        7.09       16.13     56.05 o 
  -5  17   4      365.44      338.47     26.98 o 
  -4  17   4       59.39       87.52     23.90 o 
  -3  17   4       51.64       40.72     38.92 o 
  -2  17   4      753.17      819.38     29.78 o 
  -1  17   4     1255.48     1251.71     23.96 o 
   0  17   4        7.53      -18.95     18.95 o 
   1  17   4     1715.87     1761.56     70.38 o 
   2  17   4     1737.84     1657.08     43.55 o 
   3  17   4     1935.51     1914.92     69.51 o 
   4  17   4      989.42      913.16     56.45 o 
   5  17   4      281.38      223.72     40.73 o 
   6  17   4        0.07       20.38     27.39 o 
   7  17   4      101.44       98.20     28.51 o 
   8  17   4       97.58       86.10     33.26 o 
   9  17   4       26.07       67.99     40.82 o 
  10  17   4      288.13      195.15     65.76 o 
 -12  18   4      115.26      106.11     74.40 o 
 -11  18   4        2.15       91.75     60.01 o 
 -10  18   4      593.51      632.19    212.86 o 
  -9  18   4       47.58       45.37     42.98 o 
  -8  18   4      831.16      764.94     73.33 o 
  -7  18   4      733.64      734.73     74.33 o 
  -6  18   4        0.01      -55.73     59.01 o 
  -5  18   4     2165.23     2144.67     85.54 o 
  -4  18   4      870.70      775.04     69.19 o 
  -3  18   4     1057.53     1112.32     38.14 o 
  -2  18   4      960.48      986.02     56.43 o 
  -1  18   4        0.27       26.57     25.75 o 
   0  18   4      189.14      231.19     21.02 o 
   1  18   4     2121.16     2058.12     56.75 o 
   2  18   4     1340.03     1448.17     42.20 o 
   3  18   4        4.12        5.27     41.11 o 
   4  18   4        0.04      -43.79     43.79 o 
   5  18   4        0.03      -79.47    102.56 o 
   6  18   4      387.15      444.49     32.95 o 
   7  18   4      181.71      297.70     87.40 o 
   8  18   4      242.17      266.91     76.60 o 
   9  18   4        0.34       28.83     42.52 o 
  10  18   4      129.10      168.02     65.78 o 
 -12  19   4       19.70      -73.06     73.06 o 
 -11  19   4       17.26      274.71     78.00 o 
 -10  19   4       51.11      109.09     47.58 o 
  -9  19   4      174.35      147.46     43.25 o 
  -8  19   4     1122.03     1099.36     82.07 o 
  -7  19   4       80.00       33.25     62.45 o 
  -6  19   4      203.26      164.06     63.55 o 
  -5  19   4      270.40      322.23     62.70 o 
  -4  19   4      205.79      153.41     25.59 o 
  -3  19   4      181.19      231.13     42.48 o 
  -2  19   4      177.17      193.48     25.22 o 
  -1  19   4       71.78       59.65     18.97 o 
   0  19   4     1858.00     1745.67     35.35 o 
   1  19   4      745.76      745.53     37.20 o 
   2  19   4     1859.20     1704.54    135.83 o 
   3  19   4       76.47       93.93     42.63 o 
   4  19   4      486.12      477.69     49.94 o 
   5  19   4      558.63      546.98     52.14 o 
   6  19   4      877.80      871.71     73.10 o 
   7  19   4       61.32       96.82     24.54 o 
   8  19   4        2.11       21.81     95.56 o 
   9  19   4       20.55      170.33     46.36 o 
  10  19   4       21.15      -20.30     66.75 o 
 -11  20   4       26.34       52.50    146.77 o 
 -10  20   4       73.12      268.38    134.39 o 
  -9  20   4       59.62       37.95     40.63 o 
  -8  20   4      107.47       79.97     62.19 o 
  -7  20   4       41.41       20.64     66.22 o 
  -6  20   4      120.52      109.74     62.75 o 
  -5  20   4      151.86      155.72     60.89 o 
  -4  20   4      688.43      622.15     34.53 o 
  -3  20   4        0.88       26.27     51.24 o 
  -2  20   4        6.79      -36.77     36.77 o 
  -1  20   4      403.98      479.65     25.49 o 
   0  20   4      844.38      772.83     32.03 o 
   1  20   4       74.69       45.63     28.50 o 
   2  20   4      204.90      194.25     30.52 o 
   3  20   4      791.72      785.35     55.04 o 
   4  20   4        0.37       31.63     47.46 o 
   5  20   4      591.00      659.41     57.34 o 
   6  20   4       72.66       97.74     36.81 o 
   7  20   4      443.28      470.97     66.09 o 
   8  20   4       40.73      -15.57     30.34 o 
   9  20   4      336.74      505.73     50.96 o 
  10  20   4        4.54      -87.22    169.12 o 
 -11  21   4       15.95       45.94     64.85 o 
 -10  21   4      245.99      464.21     99.66 o 
  -9  21   4      367.44      174.54     60.99 o 
  -8  21   4      859.73      870.61     81.94 o 
  -7  21   4     1031.73      906.62     78.32 o 
  -6  21   4     1178.80     1251.46     82.75 o 
  -5  21   4      194.04      234.12     63.67 o 
  -4  21   4      187.47      176.33     27.68 o 
  -3  21   4      628.20      642.25     35.24 o 
  -2  21   4        3.68        0.70     26.10 o 
  -1  21   4      545.90      386.45     29.86 o 
   0  21   4        6.17        6.07     21.48 o 
   1  21   4      465.48      450.20     35.07 o 
   2  21   4       27.41       -4.19     43.72 o 
   3  21   4        1.30       18.39     46.39 o 
   4  21   4      962.86      938.94     61.29 o 
   5  21   4     1293.11     1303.56     68.87 o 
   6  21   4      181.88      207.27     48.10 o 
   7  21   4       11.80       50.93     42.74 o 
   8  21   4        6.64        1.86     46.42 o 
   9  21   4       23.65       86.00     62.97 o 
  10  21   4      424.55      585.45     82.02 o 
 -11  22   4       39.49       90.21    155.39 o 
 -10  22   4       93.17      212.58     53.33 o 
  -8  22   4       73.70      171.36     62.28 o 
  -7  22   4       87.65       38.78     58.37 o 
  -6  22   4        8.44       49.85     59.94 o 
  -5  22   4     2395.72     2244.02     91.46 o 
  -4  22   4       39.73       32.11     26.93 o 
  -3  22   4      596.04      634.70     63.28 o 
  -2  22   4      573.18      534.43     35.19 o 
  -1  22   4       30.55       85.82     21.34 o 
   0  22   4      248.73      250.74     32.26 o 
   1  22   4     3205.40     3159.66    171.29 o 
   2  22   4      467.30      443.02     36.37 o 
   3  22   4      790.49      801.63     58.73 o 
   4  22   4     1210.06     1137.79     66.96 o 
   5  22   4       64.09       42.55     41.28 o 
   6  22   4      246.52      229.71     50.62 o 
   7  22   4       89.16       75.67     34.85 o 
   8  22   4      328.35      197.05     35.79 o 
   9  22   4       22.95      -46.09     70.46 o 
 -11  23   4        2.29     -114.76    118.34 o 
 -10  23   4       18.49       11.98     44.97 o 
  -9  23   4      299.05      248.11     75.51 o 
  -8  23   4        3.20       34.04     61.03 o 
  -7  23   4      130.18       95.73     56.53 o 
  -6  23   4      114.71      135.57     58.92 o 
  -5  23   4       21.38      -27.39     58.45 o 
  -4  23   4       86.42      132.85     47.76 o 
  -3  23   4     2281.27     2261.78    129.21 o 
  -2  23   4      293.64      248.82     34.27 o 
  -1  23   4      474.77      500.88     75.25 o 
   0  23   4      434.00      453.51     41.07 o 
   1  23   4        3.85      -24.46     30.66 o 
   2  23   4        2.40       11.09     31.34 o 
   3  23   4       62.93       -7.00     47.55 o 
   4  23   4      261.80      268.64     51.32 o 
   5  23   4        0.05       30.26     46.98 o 
   6  23   4      665.08      672.86     61.01 o 
   7  23   4      149.30      278.90     69.11 o 
   8  23   4        2.07      -13.70     43.52 o 
   9  23   4      177.50       98.80     56.48 o 
 -11  24   4       42.82       69.30     52.38 o 
 -10  24   4        0.01      -84.95     84.95 o 
  -9  24   4        1.92       59.09     79.63 o 
  -8  24   4       29.65      -12.44     70.73 o 
  -7  24   4      977.41      938.44     81.49 o 
  -6  24   4      207.18      266.59     68.13 o 
  -5  24   4      296.70      204.96     65.89 o 
  -4  24   4       19.71      114.43     30.47 o 
  -3  24   4     1198.23     1081.41     64.30 o 
  -2  24   4        0.31      -10.84     31.29 o 
  -1  24   4      266.05      274.79     83.47 o 
   0  24   4        3.48      -21.72     31.22 o 
   1  24   4      114.69       34.52     32.55 o 
   2  24   4      328.45      293.56     34.41 o 
   3  24   4      503.72      474.05     53.82 o 
   4  24   4       31.51       -2.03     41.36 o 
   5  24   4       26.51       46.15     44.32 o 
   6  24   4       38.04        2.37     36.64 o 
   7  24   4        0.04      191.78     64.21 o 
   8  24   4       44.07      240.51    199.19 o 
   9  24   4       95.08       68.20     33.74 o 
 -10  25   4      155.11       -4.43     50.84 o 
  -9  25   4        0.62      114.11     73.72 o 
  -8  25   4        4.18      -62.98     71.76 o 
  -7  25   4       78.96      101.95     69.29 o 
  -6  25   4      291.06      250.09     67.15 o 
  -5  25   4      228.90      223.53     60.21 o 
  -4  25   4      566.50      595.24     95.04 o 
  -3  25   4       18.74       60.21     75.22 o 
  -2  25   4      204.31      251.66     71.28 o 
  -1  25   4       24.26       29.33     34.68 o 
   0  25   4       97.77       57.32     32.69 o 
   1  25   4       37.70       26.61     30.20 o 
   2  25   4      794.32      809.45     44.13 o 
   3  25   4       25.88        2.16     42.82 o 
   4  25   4        3.17       22.51     46.96 o 
   5  25   4      122.81      205.68     50.53 o 
   6  25   4        5.27      -20.30     35.18 o 
   7  25   4        4.28      112.13     49.42 o 
   8  25   4       69.80      245.47    107.65 o 
   9  25   4       44.97      -37.03     37.03 o 
 -10  26   4       20.55      -61.81     61.81 o 
  -9  26   4       14.57       97.72     73.82 o 
  -8  26   4       11.01      -54.04     59.97 o 
  -7  26   4      205.90      247.46     62.77 o 
  -6  26   4      287.40      282.05     69.35 o 
  -5  26   4      138.92      234.63     67.24 o 
  -4  26   4      535.05      459.52     89.11 o 
  -3  26   4      185.02      231.57     50.31 o 
  -2  26   4     1063.36     1170.82     47.48 o 
  -1  26   4     1264.72     1118.30     46.44 o 
   0  26   4      436.20      353.69     43.12 o 
   1  26   4       61.04       81.31     35.57 o 
   2  26   4       32.53       63.38     33.42 o 
   3  26   4       26.21      136.97     52.99 o 
   4  26   4        7.01        6.76     47.71 o 
   5  26   4        0.31      -30.29     41.18 o 
   6  26   4      127.26       24.98     36.27 o 
   7  26   4      207.31      320.93     76.88 o 
   8  26   4        8.54       41.00     36.55 o 
 -10  27   4       34.92      -70.65     96.63 o 
  -9  27   4       41.38      107.13     83.64 o 
  -8  27   4       65.04      -73.24     73.24 o 
  -7  27   4      124.58      240.34     78.54 o 
  -6  27   4      180.52      181.65     66.22 o 
  -5  27   4       89.45      100.14     59.96 o 
  -4  27   4       13.91       38.28     28.40 o 
  -3  27   4     1477.47     1380.04     48.98 o 
  -2  27   4      751.36      761.18     72.80 o 
  -1  27   4        2.56       19.72     50.04 o 
   0  27   4      301.06      259.51     37.66 o 
   1  27   4      115.94      159.72     42.75 o 
   2  27   4       27.90       77.35     33.52 o 
   3  27   4      499.74      481.27     52.03 o 
   4  27   4      203.17      114.89     44.87 o 
   5  27   4       46.95       -8.39     43.37 o 
   6  27   4       75.77      102.44     53.41 o 
   7  27   4       11.18      204.22     56.43 o 
  -9  28   4        2.91       72.28     68.14 o 
  -8  28   4        2.08      -59.97     59.97 o 
  -7  28   4      960.64     1032.69     83.99 o 
  -6  28   4       76.66      -21.31     63.80 o 
  -5  28   4        0.93      196.20     73.75 o 
  -4  28   4        4.46      -13.38     54.04 o 
  -3  28   4      246.49      203.73     36.20 o 
  -2  28   4      202.00      165.11     67.40 o 
  -1  28   4      159.14       68.08     34.10 o 
   0  28   4      142.79       71.13     34.45 o 
   1  28   4       11.44       28.73     32.31 o 
   2  28   4      313.11      381.84    138.62 o 
   3  28   4      287.66      213.93     46.04 o 
   4  28   4       70.00        8.68     41.74 o 
   5  28   4       22.89       45.06     45.33 o 
   6  28   4       44.74      237.16     58.64 o 
   7  28   4       77.63      115.23     56.55 o 
   8  28   4      191.06       85.79     56.68 o 
  -9  29   4        0.32      -84.45     84.45 o 
  -8  29   4       59.93       47.87     78.45 o 
  -7  29   4       73.05      207.18     77.30 o 
  -6  29   4       17.34      -41.34     60.57 o 
  -5  29   4      305.88      501.49     77.78 o 
  -4  29   4      787.45      645.70     77.74 o 
  -3  29   4      774.62      778.26     73.97 o 
  -2  29   4       85.72       90.18     32.92 o 
  -1  29   4        0.27      -40.24     42.72 o 
   0  29   4        7.04      -34.91     34.91 o 
   1  29   4       71.30       38.85     51.88 o 
   2  29   4      377.82      524.91    109.47 o 
   3  29   4       18.00      -24.72     46.15 o 
   4  29   4      337.38      299.07     54.49 o 
   5  29   4       80.38      146.63     56.48 o 
   6  29   4        5.75       73.32     51.21 o 
   7  29   4       99.22        4.86     53.55 o 
  -9  30   4       21.70      -72.08     72.08 o 
  -8  30   4        0.49        9.81     69.09 o 
  -7  30   4       54.87       62.34     73.48 o 
  -6  30   4       79.93       31.80     73.64 o 
  -5  30   4      265.91      427.61     73.71 o 
  -4  30   4      340.03      285.81     73.12 o 
  -3  30   4       12.03       20.85     30.68 o 
  -2  30   4      388.98      547.11     49.00 o 
  -1  30   4      155.04      120.84     34.42 o 
   0  30   4      134.19       86.48     32.46 o 
   1  30   4      284.39      250.29     36.25 o 
   2  30   4        3.82       67.02     57.45 o 
   3  30   4      352.92      329.98     56.95 o 
   4  30   4        8.59       73.89     51.36 o 
   5  30   4       19.65      160.58     55.30 o 
   6  30   4      157.43      136.34     52.60 o 
   7  30   4      127.82      -54.13     54.13 o 
  -8  31   4       77.10      228.75     84.15 o 
  -7  31   4      300.21      170.94     70.16 o 
  -6  31   4       17.46       -5.47     67.24 o 
  -5  31   4       53.15      329.78     83.12 o 
  -4  31   4      175.74       62.70     62.57 o 
  -3  31   4       28.61      -16.86     42.22 o 
  -2  31   4      470.04      550.23     41.66 o 
  -1  31   4        2.92       59.40     67.36 o 
   0  31   4       26.71       77.69     44.91 o 
   1  31   4      272.28      317.39     39.94 o 
   2  31   4      183.27      393.80     68.19 o 
   3  31   4      378.02      433.63     60.77 o 
   4  31   4      724.58      927.93     71.49 o 
   5  31   4        3.45       11.35     51.96 o 
   6  31   4       42.16      -46.18     46.18 o 
   7  31   4       99.64       90.23     56.00 o 
  -8  32   4       47.33      190.59     87.11 o 
  -7  32   4       26.35        0.48     81.02 o 
  -6  32   4       25.52       35.67     61.33 o 
  -5  32   4       94.04      272.77     82.49 o 
  -4  32   4      351.83      226.68     62.09 o 
  -3  32   4       21.01       13.69     28.67 o 
  -2  32   4      386.71      415.87     60.30 o 
  -1  32   4       99.92      104.64     69.18 o 
   0  32   4       12.07       54.87     97.73 o 
   1  32   4      124.07      270.93     75.01 o 
   2  32   4       11.41      139.78     40.59 o 
   3  32   4       21.68      164.20     47.03 o 
   4  32   4       35.22       45.80     53.38 o 
   5  32   4        2.37      -55.48     55.48 o 
   6  32   4       39.73        0.79     47.68 o 
  -7  33   4       39.26      -77.46     80.24 o 
  -6  33   4       37.20      -39.58     77.43 o 
  -5  33   4      102.26      270.82     81.56 o 
  -4  33   4      153.76       16.71     70.07 o 
  -3  33   4      274.41      320.55     48.02 o 
  -2  33   4      263.85      245.57    103.52 o 
  -1  33   4       60.59      -65.70     65.70 o 
   0  33   4       33.00       27.06     34.56 o 
   1  33   4       68.77      160.88     56.96 o 
   2  33   4      122.93      225.19     97.36 o 
   3  33   4      131.49      164.47     45.92 o 
   4  33   4      148.22       23.66     54.78 o 
   5  33   4        0.04      -49.96     49.96 o 
   6  33   4      125.78      121.27     52.21 o 
  -7  34   4       28.67      -68.63     68.63 o 
  -6  34   4       69.89      220.25     90.02 o 
  -5  34   4      728.03      833.42     85.94 o 
  -4  34   4      188.63       57.71     77.56 o 
  -3  34   4        9.52      191.56     65.69 o 
  -2  34   4      167.69      231.36     98.41 o 
  -1  34   4       10.12      -33.07     33.07 o 
   0  34   4      488.71      296.35     37.89 o 
   1  34   4      671.08      756.30    121.73 o 
   2  34   4        0.09      -39.63     43.40 o 
   4  34   4        0.76      -38.66     51.12 o 
   5  34   4        4.34      -47.54     55.19 o 
  -6  35   4      205.85      278.70     92.06 o 
  -5  35   4      163.64      193.19     72.63 o 
  -4  35   4       23.06      -80.45     80.45 o 
  -3  35   4       18.97      140.22     39.48 o 
  -2  35   4      428.33      719.06    106.99 o 
  -1  35   4       92.04       70.60     34.11 o 
   0  35   4      140.46       69.40     41.40 o 
   1  35   4       50.14       48.66     74.58 o 
   2  35   4       40.08      -44.48     44.48 o 
   3  35   4      111.10        4.48     53.50 o 
   4  35   4      799.50      937.39     73.01 o 
   5  35   4        4.90      133.17     83.97 o 
  -6  36   4      132.65      315.20     88.41 o 
  -5  36   4       99.96      212.18     76.84 o 
  -4  36   4      334.15       -1.87     81.41 o 
  -3  36   4      137.02      260.58     92.53 o 
  -2  36   4       68.30      252.44     41.89 o 
  -1  36   4        1.26       43.00     85.28 o 
   0  36   4       43.72       25.59    119.00 o 
   1  36   4      278.50      321.11     44.85 o 
   2  36   4       11.21       41.27     47.13 o 
   3  36   4      624.19      811.39     69.39 o 
   4  36   4        4.95      144.60     47.89 o 
  -5  37   4       30.52      145.78     76.87 o 
  -3  37   4       61.99      216.42     90.92 o 
  -2  37   4       24.20       -1.40    123.98 o 
  -1  37   4      131.66      276.45    150.27 o 
   0  37   4      383.43      544.68    334.15 o 
   1  37   4       58.20      160.27    128.12 o 
   2  37   4      292.92      479.06     68.43 o 
   3  37   4        1.06      291.03     69.01 o 
  -4  38   4       42.43      -89.80     89.80 o 
  -3  38   4      139.25      221.17     94.75 o 
  -2  38   4       24.54      168.38     78.30 o 
  -1  38   4      389.49      388.15     48.18 o 
   0  38   4       34.98      174.76     51.35 o 
   1  38   4      393.09      532.14    167.27 o 
   2  38   4      147.31      285.17     64.15 o 
  -3  39   4       16.83       38.48     82.72 o 
  -2  39   4        0.43      -31.56    158.69 o 
  -1  39   4       44.67      -77.51     84.05 o 
   0  39   4        2.85      -40.95     40.95 o 
   1  39   4        0.69      -40.58     40.58 o 
 -13   1   5       24.32       16.85    134.71 o 
 -12   1   5       44.02       73.44    101.29 o 
 -11   1   5      248.31      267.13     39.57 o 
 -10   1   5       15.02      -47.02     47.02 o 
  -9   1   5        4.99      -11.74     22.36 o 
  -8   1   5      100.19      119.65     23.10 o 
  -7   1   5       76.87       78.68     21.15 o 
  -6   1   5     2255.00     2249.30     36.01 o 
  -5   1   5       17.89        1.22      9.99 o 
  -4   1   5     3999.05     4207.46     46.56 o 
  -3   1   5       30.62       38.68     11.61 o 
  -2   1   5    10928.21    10089.52    215.76 o 
  -1   1   5     2789.53     2897.73     94.70 o 
   0   1   5     6782.33     6845.32    113.82 o 
   1   1   5      444.77      424.32     27.40 o 
   2   1   5     2938.61     2914.95     58.62 o 
   3   1   5     1695.14     1640.55     57.75 o 
   4   1   5       52.97       56.00     23.60 o 
   5   1   5      312.72      343.44     22.45 o 
   6   1   5       14.37       11.04     17.53 o 
   7   1   5      433.22      499.22     28.53 o 
   8   1   5      191.26      296.02     44.56 o 
   9   1   5      670.36      525.17     36.39 o 
  10   1   5      100.81      292.14     49.37 o 
  11   1   5        0.87       42.63     48.67 o 
 -13   2   5        7.86      -12.93     33.11 o 
 -12   2   5        0.02      -33.68     33.68 o 
 -11   2   5      244.28      381.67     56.70 o 
 -10   2   5       28.27       25.13     22.73 o 
  -9   2   5        9.85      -16.13     23.90 o 
  -8   2   5      192.32      131.34     28.41 o 
  -7   2   5     1161.35     1111.34     31.19 o 
  -6   2   5       46.08       31.97     13.86 o 
  -5   2   5      648.14      559.81     19.10 o 
  -4   2   5     2693.20     2700.42     32.07 o 
  -3   2   5     8318.61     8692.00    155.37 o 
  -2   2   5     6635.99     7110.78     76.31 o 
  -1   2   5      978.91     1089.72     43.49 o 
   0   2   5      526.80      571.60     29.99 o 
   1   2   5    12492.57    12386.54     90.20 o 
   2   2   5     1650.46     1897.50     38.69 o 
   3   2   5      141.31       87.70     15.40 o 
   4   2   5      135.13      164.10     24.03 o 
   5   2   5       56.11       79.53     19.60 o 
   6   2   5      671.31      638.03     23.30 o 
   7   2   5      201.80      262.42     31.09 o 
   8   2   5      228.42      306.15     43.74 o 
   9   2   5      148.67      151.14     47.44 o 
  10   2   5      280.50      269.96     87.02 o 
  11   2   5       54.96      -42.44     42.44 o 
 -13   3   5        0.54       33.68    220.60 o 
 -12   3   5        6.73      -20.97     54.52 o 
 -11   3   5       32.84       35.74     37.71 o 
 -10   3   5      290.60      333.78     27.37 o 
  -9   3   5       14.37       49.16     41.42 o 
  -8   3   5      750.28      735.73     35.66 o 
  -7   3   5      256.15      261.59     22.65 o 
  -6   3   5       81.26       45.52     14.50 o 
  -5   3   5       27.69       25.33     10.10 o 
  -4   3   5      371.65      342.24     17.08 o 
  -3   3   5     1037.49      949.86     22.01 o 
  -2   3   5       25.79       60.10     21.84 o 
  -1   3   5       40.26       17.87     24.50 o 
   0   3   5      128.20      122.81     18.34 o 
   1   3   5      118.59       93.01     16.67 o 
   2   3   5      326.46      312.09     28.56 o 
   3   3   5     1308.46     1273.43     28.00 o 
   4   3   5       64.45       70.22     25.99 o 
   5   3   5       88.87       37.38     18.29 o 
   6   3   5      104.88       97.27     22.35 o 
   7   3   5     1315.84     1317.96     93.96 o 
   8   3   5        2.67        7.98     34.50 o 
   9   3   5       49.50      102.71     31.91 o 
  10   3   5       17.21      -39.42     39.42 o 
  11   3   5        0.74      -79.54     79.54 o 
 -13   4   5        4.14        0.24     35.08 o 
 -12   4   5      136.53      216.45     40.72 o 
 -11   4   5      199.55      136.71     31.24 o 
 -10   4   5       17.44      -35.72     35.72 o 
  -9   4   5     1860.17     1826.46     57.43 o 
  -8   4   5      196.56      167.65     24.60 o 
  -7   4   5     1506.04     1631.51     44.05 o 
  -6   4   5        0.49      -10.07     13.01 o 
  -5   4   5       63.30       42.65     12.48 o 
  -4   4   5        9.61       44.44     19.21 o 
  -3   4   5     3305.50     3534.65     56.37 o 
  -2   4   5      223.87      191.07     23.74 o 
  -1   4   5     2017.41     2142.47     33.84 o 
   0   4   5     1035.27     1167.82     27.37 o 
   1   4   5      622.28      633.44     24.36 o 
   2   4   5       33.27       -0.65     32.66 o 
   3   4   5     1145.90     1163.64     39.74 o 
   4   4   5     2633.77     2578.35     49.75 o 
   5   4   5      259.24      296.38     20.28 o 
   6   4   5      433.46      430.69     21.99 o 
   7   4   5      807.23      821.89     31.49 o 
   8   4   5      738.08      635.37     40.35 o 
   9   4   5      448.76      388.88     64.95 o 
  10   4   5       22.94       97.96     53.85 o 
  11   4   5        2.81      109.08    149.47 o 
 -13   5   5        7.46        5.87     78.42 o 
 -12   5   5      115.32      196.92     37.67 o 
 -11   5   5        3.68       35.75     28.36 o 
 -10   5   5      303.80      272.47     54.58 o 
  -9   5   5      254.38      338.29     44.68 o 
  -8   5   5      187.20      188.55     25.41 o 
  -7   5   5       68.19       67.61     22.07 o 
  -6   5   5     1062.20     1159.87     28.53 o 
  -5   5   5     1587.47     1557.65     26.03 o 
  -4   5   5     2191.65     2249.03     72.62 o 
  -3   5   5      697.48      709.59     34.37 o 
  -2   5   5    10373.50    10005.08    141.64 o 
  -1   5   5      776.36      749.16     23.47 o 
   0   5   5    12054.26    12297.55     73.53 o 
   1   5   5      293.31      330.50     43.48 o 
   2   5   5       81.07       63.44     18.66 o 
   3   5   5       93.95       94.42     50.05 o 
   4   5   5     1006.80      988.77     35.82 o 
   5   5   5      902.33      801.91     37.05 o 
   6   5   5      506.08      485.45     35.28 o 
   7   5   5       26.00       18.22     21.73 o 
   8   5   5       44.85       45.04     39.90 o 
   9   5   5      263.01      347.00     79.29 o 
  10   5   5      334.18      226.37     32.84 o 
  11   5   5        6.79      245.76    110.66 o 
 -13   6   5        0.94       71.85     46.19 o 
 -12   6   5        4.75      -94.90     94.90 o 
 -11   6   5        7.88      -22.50     38.84 o 
 -10   6   5        3.26       40.12     35.18 o 
  -9   6   5     1078.23     1015.03     40.55 o 
  -8   6   5       24.93       27.34     29.00 o 
  -7   6   5      154.87      134.39     23.17 o 
  -6   6   5      719.39      702.61     21.36 o 
  -5   6   5      419.45      364.04     21.17 o 
  -4   6   5      117.02      137.87     18.49 o 
  -3   6   5       50.89       52.71     20.77 o 
  -2   6   5       43.34       47.67     16.35 o 
  -1   6   5        0.02      -16.12     16.12 o 
   0   6   5      266.89      288.99     19.72 o 
   1   6   5     2543.86     2579.49     44.84 o 
   2   6   5        4.30        7.30     15.17 o 
   3   6   5       39.45       56.84     14.84 o 
   4   6   5     1250.81     1391.93     38.87 o 
   5   6   5      435.38      461.21     22.52 o 
   6   6   5      316.10      351.02     33.17 o 
   7   6   5      121.71      163.85     27.81 o 
   8   6   5       82.15       14.33     36.36 o 
   9   6   5      249.62      383.97     51.34 o 
  10   6   5        0.01      -51.61     51.61 o 
  11   6   5       30.72      207.08     66.91 o 
 -13   7   5        0.02      -54.59     54.59 o 
 -12   7   5        6.76      -15.85     29.11 o 
 -11   7   5      173.73      148.78     32.98 o 
 -10   7   5       38.64      -35.46     35.46 o 
  -9   7   5      191.20      144.25     31.00 o 
  -8   7   5      151.63       80.21     25.90 o 
  -7   7   5       99.13      109.96     21.40 o 
  -6   7   5       65.73       83.33     17.46 o 
  -5   7   5       64.96       57.19     19.12 o 
  -4   7   5     1044.22     1016.69     18.49 o 
  -3   7   5      214.02      249.37     21.72 o 
  -2   7   5     3208.25     3402.29     39.31 o 
  -1   7   5      407.23      421.77     20.42 o 
   0   7   5        1.42       15.64     22.67 o 
   1   7   5     1009.63      979.29     37.98 o 
   2   7   5      326.03      291.75     20.57 o 
   3   7   5      670.85      564.74     27.61 o 
   4   7   5       74.06       16.68     19.60 o 
   5   7   5       51.28        1.02     29.97 o 
   6   7   5       49.19       80.56     40.08 o 
   7   7   5      794.04      792.00     51.15 o 
   8   7   5        0.05      -55.31     55.31 o 
   9   7   5        2.40       81.95     29.32 o 
  10   7   5      117.19       40.93     94.91 o 
  11   7   5        3.36      262.76     70.49 o 
 -13   8   5        0.29      -55.35     55.35 o 
 -12   8   5       51.58      -57.34     85.38 o 
 -11   8   5      188.21      146.56    147.25 o 
 -10   8   5        2.06      -37.91     38.18 o 
  -9   8   5      613.24      772.17     56.85 o 
  -8   8   5      730.57      836.32     51.16 o 
  -7   8   5     1380.34     1319.71     42.63 o 
  -6   8   5      703.61      709.16     23.69 o 
  -5   8   5      467.78      476.98     23.64 o 
  -4   8   5      176.47      178.39     21.16 o 
  -3   8   5     5689.90     5758.60    148.82 o 
  -2   8   5     1509.49     1381.92     27.42 o 
  -1   8   5     1644.14     1874.64     32.21 o 
   0   8   5     2500.95     2433.22     45.36 o 
   1   8   5     1307.85     1320.17     38.73 o 
   2   8   5       61.07       48.22     12.50 o 
   3   8   5     2230.08     2102.34    102.93 o 
   4   8   5     1094.62      971.03     36.31 o 
   5   8   5       18.35       39.52     18.08 o 
   6   8   5     2015.23     2017.28     45.97 o 
   7   8   5     1535.15     1577.27     45.04 o 
   8   8   5      364.37      416.30     30.69 o 
   9   8   5      312.00      388.98    141.96 o 
  10   8   5       31.14      100.22     51.48 o 
  11   8   5       10.48      369.64     77.90 o 
 -13   9   5       28.04       69.81     52.13 o 
 -12   9   5      175.57      273.14     47.41 o 
 -11   9   5      344.34      336.25    123.98 o 
 -10   9   5      313.42      330.15     48.65 o 
  -9   9   5      209.45      259.46     65.01 o 
  -8   9   5      302.47      319.37     44.40 o 
  -7   9   5      324.63      273.26     26.93 o 
  -6   9   5     1083.33     1019.62     38.23 o 
  -5   9   5      184.91      200.50     21.24 o 
  -4   9   5      229.30      189.74     22.14 o 
  -3   9   5      855.99      871.36     35.77 o 
  -2   9   5     1974.39     2039.24     41.70 o 
  -1   9   5     9225.91     9091.75     93.70 o 
   0   9   5     2160.21     2200.52     35.42 o 
   1   9   5      201.56      241.67     21.84 o 
   2   9   5     1961.28     1922.59     69.33 o 
   3   9   5     2377.47     2415.23     46.12 o 
   4   9   5     1756.83     1702.32     55.73 o 
   5   9   5      870.82      830.30     48.19 o 
   6   9   5        3.94       -5.19     21.23 o 
   7   9   5       22.91      -26.08     26.08 o 
   8   9   5       75.69      162.70     41.40 o 
   9   9   5      207.91      185.59    156.11 o 
  10   9   5      451.00      769.48    312.41 o 
  11   9   5        0.77      199.24     73.37 o 
 -13  10   5      104.43      122.82     67.96 o 
 -12  10   5       13.96       70.01    176.89 o 
 -11  10   5      726.47      584.87    117.75 o 
 -10  10   5       69.77      204.32     47.81 o 
  -9  10   5      564.14      527.63     50.56 o 
  -8  10   5        1.12       -3.78     41.34 o 
  -7  10   5     1233.04     1400.99     55.15 o 
  -6  10   5      187.72      222.26     29.56 o 
  -5  10   5      454.15      395.43     25.85 o 
  -4  10   5      150.38      135.29     21.61 o 
  -3  10   5     2627.81     2634.06     50.44 o 
  -2  10   5      409.56      357.40     29.05 o 
  -1  10   5     2114.52     2061.93     67.84 o 
   0  10   5      159.52      138.72     27.94 o 
   1  10   5       38.82       51.51     18.29 o 
   2  10   5     3046.72     2916.67     48.82 o 
   3  10   5      373.34      340.07     26.79 o 
   4  10   5      887.59      846.76     29.60 o 
   5  10   5      252.98      240.92     61.84 o 
   6  10   5     1659.28     1700.35     41.42 o 
   7  10   5       27.87      -17.18     25.16 o 
   8  10   5      475.80      518.68     51.55 o 
   9  10   5       71.23       24.53     41.22 o 
  10  10   5      211.91       55.77     64.95 o 
 -12  11   5       43.95      -28.94     49.47 o 
 -11  11   5      340.92      319.38     84.16 o 
 -10  11   5        4.86       64.07     43.67 o 
  -9  11   5       40.74        5.68     40.85 o 
  -8  11   5      382.50      345.11     44.21 o 
  -7  11   5        1.10        2.49     38.21 o 
  -6  11   5      779.58      660.67     63.60 o 
  -5  11   5      144.53      200.20     36.29 o 
  -4  11   5       59.40       62.47     21.31 o 
  -3  11   5      295.33      202.68     27.20 o 
  -2  11   5     3412.82     3595.94     58.02 o 
  -1  11   5       60.12       92.47     25.42 o 
   0  11   5     3374.36     3210.26     60.74 o 
   1  11   5       75.84       99.73     19.79 o 
   2  11   5      666.85      776.33     32.92 o 
   3  11   5      113.43      144.01     42.38 o 
   4  11   5      511.33      468.99     26.28 o 
   5  11   5      655.60      621.84     45.34 o 
   6  11   5     2454.88     2386.16     78.34 o 
   7  11   5      571.59      423.88     48.30 o 
   8  11   5       35.70       78.13     58.23 o 
   9  11   5        1.31       40.07     37.78 o 
  10  11   5       42.07      -55.40     55.40 o 
 -12  12   5      129.69       -8.17     48.46 o 
 -11  12   5       83.07      337.66     54.39 o 
 -10  12   5       43.82       21.75     42.19 o 
  -9  12   5      873.66      988.94     88.93 o 
  -8  12   5      379.85      422.29     74.50 o 
  -7  12   5      131.13      102.30     36.29 o 
  -6  12   5       50.59      144.96     56.74 o 
  -5  12   5      688.83      659.91     43.49 o 
  -4  12   5        5.12       50.15     21.70 o 
  -3  12   5        6.30       28.90     28.17 o 
  -2  12   5      916.61      910.95    110.18 o 
  -1  12   5       87.77       80.88     17.04 o 
   0  12   5      265.72      314.05     20.67 o 
   1  12   5     1215.00     1214.96     30.58 o 
   2  12   5       19.80        8.73     53.84 o 
   3  12   5     3120.32     2894.39     81.21 o 
   4  12   5       66.36       50.34     27.85 o 
   5  12   5      149.94      157.19     37.76 o 
   6  12   5      215.44      212.44     31.96 o 
   7  12   5      896.18      850.82     43.80 o 
   8  12   5       20.69      -40.50    134.77 o 
   9  12   5      198.39      324.83    132.40 o 
  10  12   5        5.99      -53.03     53.03 o 
 -12  13   5      163.35      150.01     51.12 o 
 -11  13   5        3.03      124.11     65.87 o 
 -10  13   5        0.17      -45.69     45.69 o 
  -9  13   5      350.15      404.53    116.22 o 
  -8  13   5       69.43       71.10     43.70 o 
  -7  13   5      442.85      435.00     67.03 o 
  -6  13   5     1060.78     1029.62     68.80 o 
  -5  13   5      508.70      520.55     31.47 o 
  -4  13   5      257.58      199.92     24.82 o 
  -3  13   5       75.07       63.99     24.99 o 
  -2  13   5      973.17      720.18     59.02 o 
  -1  13   5        0.84       13.10     20.57 o 
   0  13   5       18.76       19.53     17.27 o 
   1  13   5        1.28       20.38     25.02 o 
   2  13   5      127.51      171.96     26.38 o 
   3  13   5      226.90      285.14     46.58 o 
   4  13   5      133.67      221.64     29.98 o 
   5  13   5      540.17      560.24     36.29 o 
   6  13   5      179.86      158.01     90.23 o 
   7  13   5      154.81      152.61     35.34 o 
   8  13   5       14.24       19.49     87.18 o 
   9  13   5        4.15       61.99     58.81 o 
  10  13   5       94.92      -47.36     55.14 o 
 -12  14   5      100.16      265.93     53.98 o 
 -11  14   5      119.11      107.73     43.74 o 
 -10  14   5       29.67       46.26     40.69 o 
  -9  14   5       13.15       25.60     42.51 o 
  -8  14   5     1004.31      899.11    143.60 o 
  -7  14   5       31.60       98.76     54.37 o 
  -6  14   5        0.26       15.67     63.64 o 
  -5  14   5     1842.03     1827.89     45.45 o 
  -4  14   5      343.13      334.37     35.41 o 
  -3  14   5      115.54      106.51     28.20 o 
  -2  14   5       42.22       57.13     16.31 o 
  -1  14   5      700.05      633.02     24.63 o 
   0  14   5       75.28       72.43     17.57 o 
   1  14   5     1025.70      899.44     33.31 o 
   2  14   5     1881.50     1791.66     53.67 o 
   3  14   5       75.37       73.18     40.95 o 
   4  14   5       25.76       22.48     45.98 o 
   5  14   5     2439.19     2263.16     79.20 o 
   6  14   5      623.47      688.86     56.70 o 
   7  14   5       42.73       20.82     30.76 o 
   8  14   5     1518.41     1494.52    144.11 o 
   9  14   5      299.92      286.24     66.37 o 
  10  14   5      165.70      -41.74     62.02 o 
 -12  15   5       85.50      327.36     59.79 o 
 -11  15   5      223.17      133.08     67.45 o 
 -10  15   5      511.07      594.06     55.34 o 
  -9  15   5      687.06      672.41     52.35 o 
  -8  15   5     2727.13     2570.71     73.80 o 
  -7  15   5       50.50       52.41     62.37 o 
  -6  15   5      177.87      159.47     58.95 o 
  -5  15   5       17.27      -16.29     25.94 o 
  -4  15   5     1037.47     1051.28     43.23 o 
  -3  15   5     1483.96     1484.17     43.30 o 
  -2  15   5     3864.24     3877.31     45.02 o 
  -1  15   5      532.80      549.30     23.36 o 
   0  15   5      139.64      103.77     18.91 o 
   1  15   5        1.46      -29.16     29.16 o 
   2  15   5        2.54        3.28     25.20 o 
   3  15   5     1524.58     1585.34     69.10 o 
   4  15   5     3533.02     3590.07     94.92 o 
   5  15   5      738.18      798.38     58.52 o 
   6  15   5      578.90      612.78     58.40 o 
   7  15   5      393.48      312.10     51.36 o 
   8  15   5       70.89      188.70     36.86 o 
   9  15   5        4.10       38.39     57.67 o 
  10  15   5      128.60       47.96     63.18 o 
 -12  16   5       38.63      219.82     58.91 o 
 -11  16   5      415.15      420.84     60.31 o 
 -10  16   5        0.67       95.70     52.06 o 
  -9  16   5       76.02       96.13     44.69 o 
  -8  16   5       95.03      127.55     46.02 o 
  -7  16   5      256.79      253.16     66.19 o 
  -6  16   5      802.51      771.15     71.28 o 
  -5  16   5     2794.54     3020.79     56.59 o 
  -4  16   5       91.00      105.12     29.75 o 
  -3  16   5       18.53        6.04     28.28 o 
  -2  16   5      411.14      407.74     33.51 o 
  -1  16   5      510.60      503.24     31.10 o 
   0  16   5     1759.10     1706.59     35.79 o 
   1  16   5      451.54      461.45     35.15 o 
   2  16   5      219.46      218.11     29.34 o 
   3  16   5      301.24      222.15     48.55 o 
   4  16   5     1180.09     1196.43     64.46 o 
   5  16   5     1364.25     1334.32     69.46 o 
   6  16   5      307.34      261.95     45.25 o 
   7  16   5      606.72      518.14     41.20 o 
   8  16   5       38.07      155.21     36.92 o 
   9  16   5       30.65       -3.96     61.74 o 
  10  16   5       13.16      -59.27     59.27 o 
 -12  17   5       62.57       52.48     91.47 o 
 -11  17   5       61.81      227.56     56.07 o 
 -10  17   5       16.84      -47.55     47.55 o 
  -9  17   5       20.55       57.89     53.69 o 
  -8  17   5       24.63        4.66     61.86 o 
  -7  17   5      394.44      349.22     65.15 o 
  -6  17   5       31.21      -62.81     64.45 o 
  -5  17   5      207.25      180.57     52.56 o 
  -4  17   5      863.67      803.27     37.26 o 
  -3  17   5     1029.37     1163.46     41.68 o 
  -2  17   5      690.34      728.44     37.36 o 
  -1  17   5       17.41       46.62     15.46 o 
   0  17   5     2838.24     2979.74    109.00 o 
   1  17   5       86.64      114.20     46.46 o 
   2  17   5       35.05       -0.55     27.64 o 
   3  17   5      802.04      678.13     58.53 o 
   4  17   5       12.20      116.38     51.71 o 
   5  17   5      372.88      415.55     51.95 o 
   6  17   5      232.44      145.75     49.18 o 
   7  17   5        9.62       10.24     44.94 o 
   8  17   5        0.96       46.01     35.70 o 
   9  17   5       84.57       94.76     61.72 o 
  10  17   5       10.07      -67.32     67.32 o 
 -12  18   5        0.36      -57.81     77.56 o 
 -11  18   5      107.09      370.01     58.03 o 
 -10  18   5        0.82      -27.13     47.80 o 
  -9  18   5        1.16       50.57     48.94 o 
  -8  18   5       14.27      120.11     68.03 o 
  -7  18   5     1188.77      989.49     76.53 o 
  -6  18   5       64.89       22.83     62.56 o 
  -5  18   5     2210.92     2085.70     49.88 o 
  -4  18   5        1.03      -29.33     29.33 o 
  -3  18   5       91.93       59.83     31.67 o 
  -2  18   5        3.23       18.17     27.93 o 
  -1  18   5       43.42       19.02     17.69 o 
   0  18   5       53.67       29.06     19.91 o 
   1  18   5     1148.39     1035.27     41.70 o 
   2  18   5     2334.81     2176.21    143.53 o 
   3  18   5       10.45       62.11     46.65 o 
   4  18   5      744.33      785.03     59.98 o 
   5  18   5       14.67      -18.14     48.44 o 
   6  18   5       17.83        1.86     43.49 o 
   7  18   5      167.27      197.49    118.95 o 
   8  18   5      160.14      137.60    100.45 o 
   9  18   5      258.20      178.54     63.15 o 
 -11  19   5       51.72      260.37    104.34 o 
 -10  19   5       41.05       32.38     47.08 o 
  -9  19   5       17.75       14.16     45.16 o 
  -8  19   5     1137.00     1070.10     89.67 o 
  -7  19   5      368.37      253.57     65.37 o 
  -6  19   5        1.84        5.47     63.36 o 
  -5  19   5       37.88       29.39     64.76 o 
  -4  19   5        1.77        0.74     67.83 o 
  -3  19   5      571.36      582.88     65.55 o 
  -2  19   5       90.67      112.82     31.29 o 
  -1  19   5       15.38      -11.20     17.52 o 
   0  19   5      900.21      726.34     80.36 o 
   1  19   5       84.28      111.56     39.79 o 
   2  19   5       64.46      123.60     32.80 o 
   3  19   5       23.46       68.02     43.95 o 
   4  19   5     1319.51     1375.94     71.52 o 
   5  19   5        4.32      -41.97     41.97 o 
   6  19   5      467.07      571.91     57.96 o 
   7  19   5      253.35      204.86    103.84 o 
   8  19   5      211.96      247.77    102.00 o 
   9  19   5       33.45       52.92     57.85 o 
 -11  20   5        0.01        5.05     81.35 o 
 -10  20   5        0.31       77.68     48.37 o 
  -9  20   5      470.90      426.17     53.90 o 
  -8  20   5      529.00      530.89     82.69 o 
  -7  20   5      594.51      419.83     70.03 o 
  -6  20   5      940.70      996.67     80.07 o 
  -5  20   5     1678.68     1677.21     91.28 o 
  -4  20   5      149.93      152.59     31.09 o 
  -3  20   5      477.12      571.73     87.77 o 
  -2  20   5      437.21      487.24     53.57 o 
  -1  20   5      329.20      318.46     32.17 o 
   0  20   5     1008.23     1075.96     44.83 o 
   1  20   5        5.41       55.49     30.51 o 
   2  20   5      181.91      187.23     46.72 o 
   3  20   5       29.58       13.80     46.53 o 
   4  20   5     2832.10     2835.74     91.63 o 
   5  20   5       39.00       34.71     47.37 o 
   6  20   5      492.71      720.00     65.41 o 
   7  20   5        1.52      -32.55     32.55 o 
   8  20   5       14.71       77.73     40.38 o 
   9  20   5       38.26       78.73     54.77 o 
 -11  21   5       39.32      -53.28     53.28 o 
 -10  21   5       56.49      243.75     55.76 o 
  -9  21   5      110.47      143.30     77.52 o 
  -8  21   5        5.98      -68.65     68.65 o 
  -7  21   5       63.78       41.67     60.95 o 
  -6  21   5        0.70       55.37     66.86 o 
  -5  21   5     1889.12     1789.18     91.12 o 
  -4  21   5      184.61      141.52     48.78 o 
  -3  21   5       87.25       57.75     34.00 o 
  -2  21   5      155.03      157.18     32.81 o 
  -1  21   5      389.32      428.96     33.97 o 
   0  21   5      612.90      650.49     39.87 o 
   1  21   5      311.41      384.76     60.17 o 
   2  21   5      810.66      709.71     56.61 o 
   3  21   5     1106.41      968.44     63.72 o 
   4  21   5      635.23      604.67     57.05 o 
   5  21   5       58.05       98.90     48.47 o 
   6  21   5       18.77       42.32     49.74 o 
   7  21   5       23.07      -35.56     35.83 o 
   8  21   5       39.81      111.50     58.17 o 
   9  21   5      154.77      222.16     65.02 o 
 -11  22   5        0.02      -62.00     62.00 o 
 -10  22   5      147.83      262.23     93.98 o 
  -9  22   5        8.86       31.32     79.22 o 
  -8  22   5       16.34      -69.89     69.89 o 
  -7  22   5        8.97       18.47     57.80 o 
  -6  22   5        1.45      -63.26     63.26 o 
  -5  22   5      482.86      455.01     68.85 o 
  -4  22   5      170.12      166.13     80.27 o 
  -3  22   5     2763.58     2583.56    127.12 o 
  -2  22   5     1706.23     1661.33     51.18 o 
  -1  22   5      331.88      366.71     58.77 o 
   0  22   5       69.55      107.96     36.56 o 
   1  22   5      121.40       80.83     54.09 o 
   2  22   5      256.01      162.95     49.75 o 
   3  22   5      127.10       64.42     44.28 o 
   4  22   5        4.48        8.91     48.67 o 
   5  22   5       65.80      128.44     45.56 o 
   6  22   5      441.92      370.68     50.35 o 
   7  22   5      666.47      613.96     46.57 o 
   8  22   5        0.12       63.12     35.59 o 
   9  22   5       49.64        6.67     64.86 o 
 -10  23   5      181.37      202.84     69.37 o 
  -9  23   5      137.33       75.69     77.12 o 
  -8  23   5       10.29      -60.41     60.41 o 
  -7  23   5       13.68       62.45     65.70 o 
  -6  23   5      117.83       23.60     66.79 o 
  -5  23   5      164.15      109.95     61.90 o 
  -4  23   5       14.63       67.66     41.25 o 
  -3  23   5       63.44       55.02     30.71 o 
  -2  23   5      132.44      129.18     32.28 o 
  -1  23   5      727.74      797.90     83.02 o 
   0  23   5       67.56       52.46     30.55 o 
   1  23   5       40.85      -13.61     31.03 o 
   2  23   5       67.68       43.87     41.38 o 
   3  23   5       35.65       44.73     47.24 o 
   4  23   5      302.99      351.08     55.49 o 
   5  23   5      163.97      168.28     50.26 o 
   6  23   5      197.07      239.09    103.34 o 
   7  23   5        8.27       26.87     69.52 o 
   8  23   5      116.90      114.07     37.54 o 
 -10  24   5      109.08       78.02    131.37 o 
  -9  24   5      814.07      649.15     82.21 o 
  -8  24   5        1.27       41.69     64.26 o 
  -7  24   5        3.32       32.83     67.49 o 
  -6  24   5        6.45      -60.76     60.76 o 
  -5  24   5      166.89      235.36     70.31 o 
  -4  24   5      726.23      718.97     39.53 o 
  -3  24   5        1.77        9.28     34.20 o 
  -2  24   5       19.45       43.58     32.33 o 
  -1  24   5       26.49       45.64     79.95 o 
   0  24   5      213.44      217.52     37.09 o 
   1  24   5      280.45      355.05     36.21 o 
   2  24   5        4.63       99.15     48.69 o 
   3  24   5      251.85      430.47     55.11 o 
   4  24   5       13.71       76.30     45.43 o 
   5  24   5      240.52      102.02     48.56 o 
   6  24   5      223.82      322.13     44.72 o 
   7  24   5      180.24      266.55    103.76 o 
   8  24   5       33.41      -13.04     32.95 o 
 -10  25   5       40.73       82.12     75.41 o 
  -8  25   5       41.49       99.23     77.45 o 
  -7  25   5       41.03      -38.81     69.77 o 
  -6  25   5      430.72      364.27     68.43 o 
  -5  25   5      889.53     1067.76     83.38 o 
  -4  25   5       20.39        2.62     31.40 o 
  -3  25   5       44.35      -21.69     72.43 o 
  -2  25   5     1137.30     1037.53     47.30 o 
  -1  25   5       84.37      118.07     33.80 o 
   0  25   5       17.68       56.13     35.28 o 
   1  25   5      630.52      615.13     96.24 o 
   2  25   5      117.94      194.01     50.27 o 
   3  25   5      250.18      259.49     48.11 o 
   4  25   5      141.09      107.41     49.60 o 
   5  25   5        8.12       -6.21     43.00 o 
   6  25   5      487.50      622.93     47.60 o 
   7  25   5        1.43        1.55     35.63 o 
   8  25   5        0.01      -32.93     32.93 o 
 -10  26   5        5.01       43.98    156.77 o 
  -9  26   5       20.95      -83.55     83.55 o 
  -8  26   5       30.76      125.15     77.62 o 
  -7  26   5      165.69       33.99     61.06 o 
  -6  26   5       11.00       74.79     69.08 o 
  -5  26   5      343.71      459.10     75.24 o 
  -4  26   5      370.94      345.61     54.72 o 
  -3  26   5       44.03       17.16     31.26 o 
  -2  26   5      709.74      736.65    109.70 o 
  -1  26   5      165.84      207.83     62.86 o 
   0  26   5      140.86      164.25     37.93 o 
   1  26   5       64.17       57.00     30.90 o 
   2  26   5     1199.79     1189.27     70.14 o 
   3  26   5      660.86      557.33     61.13 o 
   4  26   5        3.88      -51.11     51.11 o 
   5  26   5       36.91       70.67     49.53 o 
   6  26   5      118.65      263.48     82.43 o 
   7  26   5       85.82       26.10     38.18 o 
   8  26   5      106.49       12.21     91.61 o 
  -9  27   5       48.64      -51.88     66.62 o 
  -8  27   5       51.74      134.39     76.64 o 
  -7  27   5      801.03      531.65     82.62 o 
  -6  27   5      229.60      248.16     64.54 o 
  -5  27   5       28.12       84.52     71.43 o 
  -4  27   5      251.46      294.00     34.74 o 
  -3  27   5      364.59      283.16     44.28 o 
  -2  27   5        0.23       37.19     63.40 o 
  -1  27   5      563.40      445.99     56.99 o 
   0  27   5       67.44       37.53     33.78 o 
   1  27   5     1153.44      795.06     46.66 o 
   2  27   5        0.22      -17.31     42.11 o 
   3  27   5        4.35      -15.22     42.28 o 
   4  27   5      178.27      161.41     50.02 o 
   5  27   5      696.22      876.86     73.12 o 
   6  27   5        1.54       26.66     46.61 o 
   7  27   5      139.24      165.69    103.92 o 
  -9  28   5        2.40      -24.88     83.71 o 
  -8  28   5       26.26      171.82     81.68 o 
  -7  28   5        1.81      -43.58     58.38 o 
  -6  28   5       28.83      202.49     77.74 o 
  -5  28   5      678.52      650.37     81.15 o 
  -4  28   5     1040.59      916.27     76.26 o 
  -3  28   5       32.49      168.08     32.89 o 
  -2  28   5      234.52      201.58     34.63 o 
  -1  28   5       24.86        7.37     31.24 o 
   0  28   5      454.71      319.51     38.54 o 
   1  28   5        0.18      -11.98     31.71 o 
   2  28   5       25.36       47.31     49.90 o 
   3  28   5      271.03      267.80     51.10 o 
   4  28   5      150.58      224.67     55.62 o 
   5  28   5        6.31      -34.97     44.69 o 
   6  28   5        9.10      -51.27     51.27 o 
   7  28   5      223.62      198.21     52.19 o 
  -9  29   5       39.16       40.06     78.76 o 
  -8  29   5       38.44       25.26     71.21 o 
  -7  29   5        3.28      -81.52     81.52 o 
  -6  29   5        3.09       57.51     62.64 o 
  -5  29   5        5.80      -19.70     72.00 o 
  -4  29   5        3.25      -68.27     68.27 o 
  -3  29   5      181.04      327.21     85.10 o 
  -2  29   5      616.03      591.16     41.90 o 
  -1  29   5       33.88       74.61     67.38 o 
   0  29   5        0.04      -29.60     64.04 o 
   1  29   5        5.35       42.43     44.68 o 
   2  29   5       89.24      225.91     53.82 o 
   3  29   5        6.18      100.27     56.57 o 
   4  29   5        2.04       15.05     51.44 o 
   5  29   5        5.51      -43.14     49.47 o 
   6  29   5       11.60      -54.43     54.43 o 
   7  29   5      144.85      244.39     54.97 o 
  -8  30   5        8.17      -65.22     85.73 o 
  -7  30   5       91.82      -52.15     70.55 o 
  -6  30   5        0.03      309.42     83.84 o 
  -5  30   5       30.65        5.48     72.54 o 
  -4  30   5      208.44      147.47     71.57 o 
  -3  30   5       10.76       48.04    108.56 o 
  -2  30   5       10.10       31.68     36.98 o 
  -1  30   5        0.03       33.12     76.02 o 
   0  30   5       65.01       86.68    140.80 o 
   1  30   5       80.75      155.43     40.36 o 
   2  30   5      340.17      432.02     53.14 o 
   3  30   5       34.23      144.47     48.36 o 
   4  30   5       30.80      -37.87     52.28 o 
   5  30   5       29.49        0.00     46.26 o 
   6  30   5       30.59       63.05     54.54 o 
  -8  31   5      131.03      204.89     84.09 o 
  -7  31   5        0.47      -14.71     81.99 o 
  -6  31   5      184.05      232.99     81.80 o 
  -5  31   5       70.87       92.26     64.43 o 
  -4  31   5       18.24       95.22     61.05 o 
  -3  31   5       58.64       65.28    124.10 o 
  -2  31   5      680.39      570.57     81.93 o 
  -1  31   5       60.91        1.97     36.74 o 
   0  31   5      114.26       87.02     54.09 o 
   1  31   5        7.12       13.03     69.60 o 
   2  31   5        5.73      -12.45     51.92 o 
   3  31   5       10.83      -43.84     43.84 o 
   4  31   5      335.22      262.15     52.96 o 
   5  31   5        0.05      -36.47     48.10 o 
   6  31   5       82.53      160.41     62.81 o 
  -7  32   5       46.59        2.51     84.88 o 
  -6  32   5       67.53      174.16     71.02 o 
  -5  32   5     1102.22      891.46     88.95 o 
  -4  32   5       12.24      -25.87     76.12 o 
  -3  32   5       41.36      154.16     45.87 o 
  -2  32   5      134.69      110.00     35.38 o 
  -1  32   5        3.61      -35.04     35.04 o 
   0  32   5       63.34      -16.02     37.45 o 
   1  32   5      425.32      467.69    166.14 o 
   2  32   5       16.18      -50.46     50.46 o 
   3  32   5      159.88      114.46     51.42 o 
   4  32   5      344.26      339.94     52.10 o 
   5  32   5      117.87      261.77     59.30 o 
  -7  33   5       60.19      139.19     68.94 o 
  -6  33   5      113.76      254.26     83.51 o 
  -5  33   5      117.74       33.32     82.92 o 
  -4  33   5       75.68      217.78     84.57 o 
  -3  33   5      445.61      618.90     47.21 o 
  -2  33   5      526.17      509.81     82.30 o 
  -1  33   5        4.64       16.67     41.91 o 
   0  33   5       12.36       -9.93     35.72 o 
   1  33   5      151.05      263.49    117.78 o 
   2  33   5       14.93      -43.90     43.90 o 
   3  33   5      348.92      482.33     63.77 o 
   4  33   5       24.60      191.99     58.81 o 
   5  33   5        3.81      292.69     66.60 o 
  -6  34   5        9.55      113.09     90.15 o 
  -5  34   5       50.00      -78.26     80.94 o 
  -4  34   5        3.10      156.26     75.86 o 
  -3  34   5      347.01      442.30     90.47 o 
  -2  34   5      337.36      621.97    127.78 o 
  -1  34   5        2.11      155.70     50.14 o 
   0  34   5      658.45      584.87     44.00 o 
   1  34   5       24.70      105.89     36.93 o 
   2  34   5        0.01      127.16     51.59 o 
   3  34   5       10.39      246.82     60.18 o 
   4  34   5      176.73      414.65     67.53 o 
  -6  35   5      281.89      270.47     93.23 o 
  -5  35   5       21.75      -70.53     70.53 o 
  -4  35   5      264.27      403.40     80.66 o 
  -3  35   5        1.86      -25.93    162.17 o 
  -2  35   5       12.99      -36.39     36.39 o 
  -1  35   5        7.73      116.89     45.86 o 
   0  35   5      157.27      352.86    148.74 o 
   1  35   5        0.96      312.92     51.91 o 
   2  35   5       48.46      332.29     59.39 o 
   3  35   5       29.77       94.40     53.01 o 
  -5  36   5      148.49      -25.86     71.48 o 
  -4  36   5       79.87      248.60     72.14 o 
  -3  36   5        8.85      173.82     78.45 o 
  -2  36   5        1.07      -79.12     79.12 o 
   0  36   5      138.02      142.02     66.59 o 
   1  36   5      226.96      214.75     54.33 o 
   2  36   5       97.71      266.71     59.11 o 
   3  36   5        0.71      -43.23     43.23 o 
  -4  37   5       41.56      135.58     74.36 o 
  -3  37   5       23.43      279.40     84.50 o 
  -2  37   5        2.21      -41.31     41.31 o 
   0  37   5       24.97      -71.67     71.67 o 
   1  37   5      195.80       37.64     56.76 o 
  -2  38   5       12.32      154.29    130.59 o 
  -1  38   5       62.57       -6.59     48.70 o 
   0  38   5       67.43       40.85    135.93 o 
 -13   0   6       22.27      117.13     58.74 o 
 -12   0   6       38.06       74.24    152.32 o 
 -11   0   6     1746.03     1840.35     68.13 o 
 -10   0   6       65.14       -5.40     84.43 o 
  -9   0   6      910.96      862.13     79.42 o 
  -8   0   6     1003.91     1201.89     75.20 o 
  -7   0   6      661.52      643.01     37.13 o 
  -6   0   6     1203.37     1176.14     40.78 o 
  -5   0   6     2423.91     2392.88    111.80 o 
  -4   0   6      920.77      877.22     60.48 o 
  -3   0   6       14.91      -28.39     38.93 o 
  -2   0   6      120.10      119.77     44.79 o 
  -1   0   6      437.58      379.14     45.45 o 
   0   0   6      181.57      170.13     39.38 o 
   1   0   6      724.06      696.80     51.97 o 
   2   0   6      204.81      214.21     38.28 o 
   3   0   6      185.17      224.15     41.22 o 
   4   0   6     3104.31     3091.72     86.46 o 
   5   0   6     1493.02     1435.23     65.30 o 
   6   0   6      113.27      234.54     38.32 o 
   7   0   6      601.78      611.83     63.66 o 
   8   0   6      170.04       87.33     61.70 o 
   9   0   6        0.03      154.53     59.14 o 
  10   0   6      305.95      167.64     61.86 o 
 -13   1   6        0.25       65.05    149.46 o 
 -12   1   6       57.62       65.48     32.21 o 
 -11   1   6       13.45       60.99     63.77 o 
 -10   1   6       23.63       16.53     25.49 o 
  -9   1   6      169.96      175.97     25.38 o 
  -8   1   6      287.36      222.92     24.87 o 
  -7   1   6      910.09      882.48     29.57 o 
  -6   1   6        3.57       19.99     19.44 o 
  -5   1   6     2752.59     2733.23     45.78 o 
  -4   1   6     2958.08     2965.10     61.20 o 
  -3   1   6        3.79       26.60     29.93 o 
  -2   1   6      593.26      628.18     36.77 o 
  -1   1   6     2937.19     3026.17    137.28 o 
   0   1   6      106.61       62.33     20.49 o 
   1   1   6       84.59       80.62     16.61 o 
   2   1   6      767.40      702.82     37.86 o 
   3   1   6        2.10       -4.70     28.51 o 
   4   1   6      274.50      358.72     34.61 o 
   5   1   6        0.09       -4.85     34.03 o 
   6   1   6      409.88      423.48     29.60 o 
   7   1   6      415.73      471.25     53.72 o 
   8   1   6      409.45      410.88     81.55 o 
   9   1   6       64.36      232.83     46.10 o 
  10   1   6        0.42       -0.22     65.72 o 
 -13   2   6        0.58       56.90     41.07 o 
 -12   2   6       47.25       83.65    109.83 o 
 -11   2   6       73.19       40.03     28.89 o 
 -10   2   6      210.95      208.54     33.69 o 
  -9   2   6      101.88       60.80     28.73 o 
  -8   2   6       71.33      108.33     26.62 o 
  -7   2   6      513.56      429.16     37.96 o 
  -6   2   6      821.76      805.61     26.35 o 
  -5   2   6      485.62      458.95     22.04 o 
  -4   2   6     1078.61     1030.10     34.02 o 
  -3   2   6      319.22      327.85     36.06 o 
  -2   2   6        1.56       11.57     23.33 o 
  -1   2   6      711.70      779.35     36.01 o 
   0   2   6     2816.04     2699.14     51.60 o 
   1   2   6      425.07      468.08     44.57 o 
   2   2   6     1012.07     1081.47     69.20 o 
   3   2   6       94.47       86.30     28.60 o 
   4   2   6       34.05       47.19     50.17 o 
   5   2   6       75.42       76.27     30.10 o 
   6   2   6      314.02      266.44     29.82 o 
   7   2   6      373.05      347.88     91.72 o 
   8   2   6      590.51      537.20    117.16 o 
   9   2   6       90.11      107.40     98.71 o 
  10   2   6       23.60       57.86     55.06 o 
 -13   3   6       17.62        5.88    182.90 o 
 -12   3   6        8.25       13.96     38.67 o 
 -11   3   6      211.18      288.13     44.08 o 
 -10   3   6      968.32      935.86     64.70 o 
  -9   3   6      483.08      491.56     28.96 o 
  -8   3   6     1035.20     1134.45     44.53 o 
  -7   3   6      349.88      317.32     24.17 o 
  -6   3   6       12.48       28.11     19.64 o 
  -5   3   6       24.59       -6.80     18.73 o 
  -4   3   6      901.00      878.70     25.66 o 
  -3   3   6      505.00      543.91     21.00 o 
  -2   3   6     3349.19     3787.33     90.70 o 
  -1   3   6     6105.03     5796.42    232.92 o 
   0   3   6        9.11       19.59     16.39 o 
   1   3   6      445.82      450.36     29.36 o 
   2   3   6      697.14      643.01     50.60 o 
   3   3   6      315.88      367.82     31.53 o 
   4   3   6      301.29      260.42     32.69 o 
   5   3   6      617.75      570.18     38.85 o 
   6   3   6       18.82       37.67     27.15 o 
   7   3   6     1065.62     1140.34     66.28 o 
   8   3   6       92.41       94.10     41.20 o 
   9   3   6        7.90       58.56     57.48 o 
  10   3   6        4.65      267.31     67.32 o 
 -13   4   6       76.79      -19.74     91.80 o 
 -12   4   6       13.12      126.19     36.10 o 
 -11   4   6       60.77       83.28     38.03 o 
 -10   4   6       71.67       75.38     34.74 o 
  -9   4   6        8.44       -7.93     24.90 o 
  -8   4   6      189.50      136.63     31.56 o 
  -7   4   6      294.17      309.87     25.21 o 
  -6   4   6      245.30      250.57     22.99 o 
  -5   4   6     2174.46     2147.77     43.63 o 
  -4   4   6       61.57      100.06     19.97 o 
  -3   4   6       63.42       60.52     25.05 o 
  -2   4   6      359.63      374.32     31.93 o 
  -1   4   6     1717.16     1756.92     46.31 o 
   0   4   6      146.04      171.12     21.48 o 
   1   4   6      528.13      516.72     22.81 o 
   2   4   6      126.60      129.61     39.73 o 
   3   4   6      560.40      626.77     37.14 o 
   4   4   6     2553.88     2463.01     56.56 o 
   5   4   6      537.70      545.99     92.04 o 
   6   4   6       48.25       24.41     27.49 o 
   7   4   6       71.60       89.66     79.86 o 
   8   4   6       56.27      101.37     42.43 o 
   9   4   6        0.33       12.47     59.29 o 
  10   4   6       49.65      184.09    309.43 o 
 -13   5   6       20.53      191.21     52.27 o 
 -12   5   6       72.83      -21.31     32.07 o 
 -11   5   6       11.94       18.82     34.54 o 
 -10   5   6      138.75       96.46     32.59 o 
  -9   5   6        3.44       -2.07     28.48 o 
  -8   5   6        9.69       28.48     24.85 o 
  -7   5   6      173.66      194.26     31.43 o 
  -6   5   6        1.19       20.45     21.66 o 
  -5   5   6       23.73       10.43     16.77 o 
  -4   5   6     3578.02     3630.30     75.97 o 
  -3   5   6      599.27      549.13     22.64 o 
  -2   5   6      480.55      427.63     32.36 o 
  -1   5   6     1610.13     1687.84     39.34 o 
   0   5   6      381.79      383.33     21.60 o 
   1   5   6      767.78      723.67     25.41 o 
   2   5   6       10.01       28.50     40.79 o 
   3   5   6       30.77       47.22     44.09 o 
   4   5   6      286.34      272.24     33.32 o 
   5   5   6      297.15      293.95     33.67 o 
   6   5   6      540.97      496.80     38.91 o 
   7   5   6      969.74      940.90     90.86 o 
   8   5   6       35.77      135.22     44.12 o 
   9   5   6       57.31      -38.85     38.85 o 
  10   5   6       44.31       98.98    115.11 o 
 -12   6   6        0.02      -31.88     31.88 o 
 -11   6   6       10.54      -52.05     52.05 o 
 -10   6   6      261.21      167.40     32.70 o 
  -9   6   6       29.96       -6.11     30.10 o 
  -8   6   6      528.28      479.08     38.81 o 
  -7   6   6     1197.52     1195.36     56.39 o 
  -6   6   6     1906.51     1851.39     47.06 o 
  -5   6   6     3357.33     3377.22     51.62 o 
  -4   6   6      394.73      358.32     34.54 o 
  -3   6   6     1710.71     1717.08     32.47 o 
  -2   6   6     4354.50     4384.43     49.69 o 
  -1   6   6      720.13      707.36     25.90 o 
   0   6   6       40.74       13.97     17.59 o 
   1   6   6     2863.84     2940.72     52.71 o 
   2   6   6     1237.29     1141.79     61.15 o 
   3   6   6      340.31      317.89     48.20 o 
   4   6   6       36.79       35.75     49.34 o 
   5   6   6       23.00       44.03     33.19 o 
   6   6   6      426.79      414.75     39.32 o 
   7   6   6      333.46      270.30     30.80 o 
   8   6   6      563.00      684.52     49.54 o 
   9   6   6       45.08       29.46     35.91 o 
  10   6   6      386.25      456.87     50.40 o 
 -12   7   6       44.41      265.00     38.61 o 
 -11   7   6        0.28      -31.48     31.48 o 
 -10   7   6      544.69      533.68     76.46 o 
  -9   7   6       75.25      123.00     43.96 o 
  -8   7   6     1838.84     1811.32     59.67 o 
  -7   7   6      936.84      951.60     49.39 o 
  -6   7   6       22.18       21.94     18.44 o 
  -5   7   6        6.32       12.37     20.76 o 
  -4   7   6       53.84       42.12     28.24 o 
  -3   7   6      774.31      750.11     26.28 o 
  -2   7   6     5112.86     5046.80     86.06 o 
  -1   7   6     3865.43     3873.37     48.07 o 
   0   7   6       58.29       53.88     18.76 o 
   1   7   6     1769.28     1630.04     62.25 o 
   2   7   6      406.47      422.47     47.19 o 
   3   7   6       59.18       31.57     40.64 o 
   4   7   6     1751.72     1776.17     74.36 o 
   5   7   6      816.35      794.94     35.40 o 
   6   7   6      308.66      431.13     40.51 o 
   7   7   6      531.82      550.26     35.62 o 
   8   7   6      189.86      365.26     86.70 o 
   9   7   6        1.48      -20.97     51.03 o 
  10   7   6       44.58       89.48     62.67 o 
 -12   8   6        6.86       31.37     45.25 o 
 -11   8   6      132.09       60.95     82.06 o 
 -10   8   6      109.13      123.59     54.00 o 
  -9   8   6      138.67      166.15     78.82 o 
  -8   8   6        2.74      -33.75     37.34 o 
  -7   8   6      120.33      112.45     40.77 o 
  -6   8   6      248.74      202.53     20.71 o 
  -5   8   6     1223.40     1228.26     53.07 o 
  -4   8   6     3360.62     3456.12    105.74 o 
  -3   8   6      756.35      687.48     40.10 o 
  -2   8   6     1876.60     1824.59     34.92 o 
  -1   8   6     1453.64     1273.25     57.49 o 
   0   8   6      613.03      640.09     27.15 o 
   1   8   6       36.04       48.04     20.10 o 
   2   8   6      782.23      790.22     56.15 o 
   3   8   6        2.54      -19.42     40.61 o 
   4   8   6     1248.22     1212.90     66.80 o 
   5   8   6     1183.11     1189.31     64.90 o 
   6   8   6        0.02       48.19     34.68 o 
   7   8   6     1820.05     1812.44     73.71 o 
   8   8   6       94.45       81.48     78.91 o 
   9   8   6        5.65      233.55     58.94 o 
  10   8   6        5.62      143.79     74.03 o 
 -12   9   6        3.46      -85.83    138.69 o 
 -11   9   6      620.74      621.29    193.87 o 
 -10   9   6      702.28      689.46     54.99 o 
  -9   9   6       81.61       38.20     39.42 o 
  -8   9   6      533.80      622.35     66.54 o 
  -7   9   6      810.90      886.62     78.43 o 
  -6   9   6       65.42       28.44     22.96 o 
  -5   9   6      676.67      709.63     30.90 o 
  -4   9   6       12.92       26.34     29.22 o 
  -3   9   6       66.24       85.01     29.93 o 
  -2   9   6      643.78      542.36     45.54 o 
  -1   9   6      449.14      491.60     24.49 o 
   0   9   6      415.03      358.01     21.41 o 
   1   9   6     2402.97     2414.67     50.65 o 
   2   9   6     3829.84     3982.80     97.24 o 
   3   9   6      335.87      290.36     48.63 o 
   4   9   6      350.28      334.89     53.15 o 
   5   9   6        7.97       23.82     26.94 o 
   6   9   6       27.25       69.51     69.31 o 
   7   9   6      179.68      228.42     31.83 o 
   8   9   6        6.56       95.73     53.42 o 
   9   9   6       39.71      398.76     67.22 o 
  10   9   6        3.09      226.48     69.22 o 
 -12  10   6       78.41      -90.89    131.33 o 
 -11  10   6      172.92      156.30     51.84 o 
 -10  10   6       14.44       26.37     82.45 o 
  -9  10   6       13.58      -11.87     46.36 o 
  -8  10   6      110.08      127.75     38.69 o 
  -7  10   6     2392.78     2345.97     64.77 o 
  -6  10   6     1191.93     1102.08     74.38 o 
  -5  10   6     1814.30     1823.74     50.21 o 
  -4  10   6     2570.37     2541.12     56.20 o 
  -3  10   6      828.60      789.27     38.99 o 
  -2  10   6       81.59      105.89     21.09 o 
  -1  10   6      250.97      291.43     21.79 o 
   0  10   6     1234.53     1268.68     41.62 o 
   1  10   6      851.26      864.66     38.16 o 
   2  10   6     1542.63     1603.32     71.43 o 
   3  10   6      687.81      671.53     55.71 o 
   4  10   6        8.96        9.90     44.17 o 
   5  10   6      501.13      529.04     77.63 o 
   6  10   6      253.36      223.43     36.62 o 
   7  10   6      242.17      330.26     55.37 o 
   8  10   6      577.51      569.10    133.66 o 
   9  10   6       56.55      -13.11    143.22 o 
  10  10   6       83.00      188.75     86.99 o 
 -12  11   6       74.03      335.83     85.39 o 
 -11  11   6      191.54      128.86     49.94 o 
 -10  11   6       11.31       72.14     58.32 o 
  -9  11   6       20.09      120.51     47.42 o 
  -8  11   6      382.36      353.53     44.26 o 
  -7  11   6     2725.20     2587.04     75.98 o 
  -6  11   6      580.54      672.20     73.43 o 
  -5  11   6      363.05      404.14     34.28 o 
  -4  11   6       36.37       58.16     29.46 o 
  -3  11   6      818.32      828.21     89.88 o 
  -2  11   6     2783.16     2758.34     72.10 o 
  -1  11   6      547.37      557.94     36.07 o 
   0  11   6      225.65      241.09     30.54 o 
   1  11   6      165.40      193.13     31.63 o 
   2  11   6       72.02       93.79     47.94 o 
   3  11   6        3.53      -17.57     45.18 o 
   4  11   6     1804.42     1889.84     75.99 o 
   5  11   6      156.88      130.55     32.66 o 
   6  11   6       36.16       48.13     30.95 o 
   7  11   6       92.16      134.08     30.92 o 
   8  11   6      215.97      320.67     85.58 o 
  10  11   6      121.56      252.70     42.89 o 
 -12  12   6       81.02      -48.66    251.59 o 
 -11  12   6       10.75        2.44     72.88 o 
 -10  12   6        9.73       41.07     83.19 o 
  -9  12   6      313.18      262.36     80.99 o 
  -8  12   6     1708.56     1533.29     89.47 o 
  -7  12   6        4.33       44.77     49.49 o 
  -6  12   6       77.70       83.37     56.07 o 
  -5  12   6      888.06      863.09     70.38 o 
  -4  12   6     1327.59     1298.82     44.87 o 
  -3  12   6       10.84       14.95     42.20 o 
  -2  12   6      786.65      833.15     40.66 o 
  -1  12   6      269.12      229.61     32.44 o 
   0  12   6      826.14      798.68     39.64 o 
   1  12   6      141.24      176.32     30.11 o 
   2  12   6      113.46      107.41     45.12 o 
   3  12   6      169.90      224.34     52.51 o 
   4  12   6       35.05      115.34     62.21 o 
   5  12   6      404.30      423.25     57.14 o 
   6  12   6       17.31       45.94     69.09 o 
   7  12   6      420.59      374.20     37.31 o 
   8  12   6       47.95      138.37     41.35 o 
   9  12   6        0.64      -59.76     59.76 o 
 -12  13   6        0.00      -30.92     44.04 o 
 -11  13   6      446.38      594.89     61.74 o 
 -10  13   6        9.65       29.61     63.80 o 
  -9  13   6        6.55        5.17     52.19 o 
  -8  13   6     2402.19     2363.18     71.96 o 
  -7  13   6        0.24        8.60     61.21 o 
  -6  13   6       29.53       35.94     58.99 o 
  -5  13   6     1571.90     1556.07     64.59 o 
  -4  13   6     1111.16     1155.87     43.95 o 
  -3  13   6     1193.36     1298.98     45.28 o 
  -2  13   6      437.10      454.56     36.51 o 
  -1  13   6       31.41       35.69     29.20 o 
   0  13   6      916.56      889.50     41.09 o 
   1  13   6     3124.73     2919.07     56.83 o 
   2  13   6     2575.66     2466.47     82.61 o 
   3  13   6     1272.32     1204.62     67.89 o 
   4  13   6      295.04      282.94     56.21 o 
   5  13   6     1417.83     1436.23     76.50 o 
   6  13   6      771.95      723.30     62.22 o 
   7  13   6      541.57      579.74     45.58 o 
   8  13   6      212.06      265.14     69.19 o 
 -12  14   6       20.30       48.45     56.82 o 
 -11  14   6      114.41      319.01    120.85 o 
 -10  14   6       89.31       74.43     49.11 o 
  -9  14   6      112.98       59.82     62.72 o 
  -8  14   6      662.28      692.65     53.04 o 
  -7  14   6        1.75      -35.11     55.66 o 
  -6  14   6      284.10      246.77     58.30 o 
  -5  14   6      798.92      801.01     73.01 o 
  -4  14   6     1857.42     1664.29     49.74 o 
  -3  14   6      996.64      963.81     45.19 o 
  -2  14   6     2628.12     2437.92     57.32 o 
  -1  14   6      460.33      454.34    106.29 o 
   0  14   6        0.56      -22.88     31.83 o 
   1  14   6     1039.90     1078.58     43.28 o 
   2  14   6     1680.40     1710.21     74.08 o 
   3  14   6      906.56      835.38     60.67 o 
   4  14   6     1062.68     1208.30     73.92 o 
   5  14   6      799.36      766.90     61.93 o 
   6  14   6        2.42      -18.46     45.45 o 
   7  14   6      190.06      302.56     40.07 o 
   8  14   6       58.08       71.79     66.06 o 
   9  14   6       79.80      -52.95     62.60 o 
 -12  15   6       34.07       34.46     74.17 o 
 -11  15   6       70.53       44.86    127.46 o 
 -10  15   6       23.75       35.40     93.61 o 
  -9  15   6       31.36       53.36     38.29 o 
  -8  15   6       98.45       78.48     42.32 o 
  -7  15   6     1856.15     1718.96     93.97 o 
  -6  15   6     2519.73     2527.60    104.52 o 
  -5  15   6      262.41      290.99     34.64 o 
  -4  15   6       99.47       81.37     31.84 o 
  -3  15   6      715.14      655.39     38.04 o 
  -2  15   6      207.64      181.20     31.46 o 
  -1  15   6      420.75      532.99    106.52 o 
   0  15   6       94.44      108.11     26.33 o 
   1  15   6       11.54        2.04     31.07 o 
   2  15   6     1060.76     1021.54     64.89 o 
   3  15   6      434.71      381.81     54.97 o 
   4  15   6       42.73      109.73     50.89 o 
   5  15   6      847.96      800.77     65.48 o 
   6  15   6       80.14      111.91     52.61 o 
   7  15   6      235.67      222.77     95.52 o 
   8  15   6        0.10      -61.19     61.19 o 
   9  15   6      153.01      -17.80     67.27 o 
 -11  16   6       52.83       26.87     43.15 o 
 -10  16   6      326.34      348.20     53.05 o 
  -9  16   6       70.23      172.35     56.76 o 
  -8  16   6     2046.68     1857.92    107.77 o 
  -7  16   6      234.99      292.12     67.36 o 
  -6  16   6      655.97      628.24     74.98 o 
  -5  16   6      685.36      667.61    132.41 o 
  -4  16   6      650.36      644.51     39.82 o 
  -3  16   6      575.72      606.63     75.54 o 
  -2  16   6      598.97      604.91     51.57 o 
  -1  16   6      250.44      229.88     40.89 o 
   0  16   6     1582.38     1568.15     49.64 o 
   1  16   6      265.17      199.48     33.35 o 
   2  16   6      805.81      773.04     64.03 o 
   3  16   6        3.66       47.32     53.72 o 
   4  16   6      783.57      726.69     65.93 o 
   5  16   6      918.56      868.58     62.48 o 
   6  16   6       34.84      118.22     50.43 o 
   7  16   6      399.78      379.58     75.31 o 
   8  16   6      115.49      149.10     74.55 o 
   9  16   6        0.11      -64.65     64.65 o 
 -11  17   6        0.35      -34.65     64.07 o 
 -10  17   6        0.01       46.32    108.80 o 
  -9  17   6        9.73       76.41     46.27 o 
  -8  17   6        0.31      -15.89     66.86 o 
  -7  17   6       10.28      116.79     59.71 o 
  -6  17   6      624.13      783.13     76.08 o 
  -5  17   6     2027.25     1841.31    135.69 o 
  -4  17   6     2488.60     2296.37     57.40 o 
  -3  17   6     2672.52     2412.64     57.88 o 
  -2  17   6      547.58      542.61     38.69 o 
  -1  17   6       71.20       72.11     32.01 o 
   0  17   6       76.34       89.32     37.87 o 
   1  17   6     3485.67     3531.12     66.37 o 
   2  17   6      898.15      839.41     67.54 o 
   3  17   6      428.04      395.84     57.95 o 
   4  17   6      109.53       79.58     51.66 o 
   5  17   6      741.30      811.59     64.63 o 
   6  17   6      448.25      524.07     55.81 o 
   7  17   6       37.80       57.94    108.62 o 
   8  17   6      318.96      381.11     55.50 o 
   9  17   6       97.35      -59.41     59.41 o 
 -11  18   6       10.51       45.16     77.40 o 
 -10  18   6        5.46      -48.39    158.33 o 
  -9  18   6       51.53       15.17     45.55 o 
  -8  18   6        1.60        9.07     66.23 o 
  -7  18   6       77.59       90.69     57.51 o 
  -6  18   6     1641.91     1628.28     90.51 o 
  -5  18   6      468.62      439.48     37.56 o 
  -4  18   6        0.74      -11.75     32.73 o 
  -3  18   6     1327.38     1222.35     48.14 o 
  -2  18   6      608.96      539.46     63.33 o 
  -1  18   6       48.39       54.01     34.57 o 
   0  18   6     1188.21     1175.87     71.34 o 
   1  18   6      751.58      859.00     43.60 o 
   2  18   6      305.28      266.23     56.37 o 
   3  18   6     1161.65      981.46     66.78 o 
   4  18   6     1656.38     1589.01     74.72 o 
   5  18   6      796.13      857.39     63.25 o 
   6  18   6      176.16      192.71     52.48 o 
   7  18   6       40.73       93.31     56.77 o 
   8  18   6       10.19      137.17     41.47 o 
   9  18   6      283.75      215.87     72.18 o 
 -11  19   6       18.49       92.46     42.58 o 
 -10  19   6      381.54      455.18     56.80 o 
  -9  19   6       40.08        5.96     43.33 o 
  -8  19   6       24.25      129.99     68.57 o 
  -7  19   6      466.73      410.89     68.99 o 
  -6  19   6      429.87      465.71     71.65 o 
  -5  19   6       32.01      -53.97     59.72 o 
  -4  19   6       74.80       62.81     31.73 o 
  -3  19   6     1176.83     1276.92     50.45 o 
  -2  19   6      189.95      277.66     37.67 o 
  -1  19   6     1106.39     1066.79    101.21 o 
   0  19   6      726.73      630.71     58.51 o 
   1  19   6      225.06      179.65     36.25 o 
   2  19   6     1231.98     1091.37     67.83 o 
   3  19   6      241.76      250.36     55.83 o 
   4  19   6      270.57      368.84     59.39 o 
   5  19   6      103.17       28.17     52.25 o 
   6  19   6      251.22      162.16     46.04 o 
   7  19   6        0.28       11.68     94.93 o 
   8  19   6        0.26      200.00     60.88 o 
 -11  20   6      132.24      187.87     78.74 o 
 -10  20   6       88.27      156.19     54.84 o 
  -9  20   6      124.42      137.84     46.39 o 
  -8  20   6       59.66       19.17     65.52 o 
  -7  20   6      629.95      666.57     74.43 o 
  -6  20   6       88.68       35.38     67.24 o 
  -5  20   6       21.65      -33.63     61.35 o 
  -4  20   6      230.14      188.20     45.21 o 
  -3  20   6      372.55      363.44     65.68 o 
  -2  20   6       55.61       51.76     32.75 o 
  -1  20   6      200.04      156.57     55.11 o 
   0  20   6     1262.64     1083.80     54.35 o 
   1  20   6      455.43      433.40     40.23 o 
   2  20   6      322.29      353.20     57.08 o 
   3  20   6      634.39      586.02     59.49 o 
   4  20   6      786.32      835.49     61.77 o 
   5  20   6       34.90        2.94     43.11 o 
   6  20   6      165.56       85.05     52.05 o 
   7  20   6       15.66       98.97     37.04 o 
   8  20   6      114.92      206.59    114.07 o 
 -11  21   6       26.91      131.33    144.70 o 
 -10  21   6       35.86       90.27    126.51 o 
  -9  21   6      209.72      209.52    105.11 o 
  -8  21   6        0.18       18.01     68.45 o 
  -7  21   6       95.10       54.43     60.69 o 
  -6  21   6      485.53      372.08     70.77 o 
  -5  21   6        0.03      -18.81     61.99 o 
  -4  21   6      884.70      759.42     41.97 o 
  -3  21   6      144.70      129.70     47.55 o 
  -2  21   6       90.86       56.96     32.32 o 
  -1  21   6      578.66      483.62     38.94 o 
   0  21   6        2.93       -5.97     35.81 o 
   1  21   6       95.50      118.39     35.54 o 
   2  21   6      199.99      271.74     54.87 o 
   3  21   6        7.04       24.54     47.98 o 
   4  21   6       97.81       35.25     50.45 o 
   5  21   6       16.46      -53.24     53.24 o 
   6  21   6       16.57        3.41     51.14 o 
   7  21   6        5.61      162.74     38.78 o 
   8  21   6       45.28       33.30    107.71 o 
 -10  22   6        3.66      110.51    125.49 o 
  -9  22   6      215.13      292.38     73.95 o 
  -8  22   6        0.19       78.77     80.63 o 
  -7  22   6       15.15      -21.10     60.07 o 
  -6  22   6      481.75      346.81     67.00 o 
  -5  22   6       57.88       54.36     60.08 o 
  -4  22   6        8.55       30.77     31.15 o 
  -3  22   6      973.44      876.31     85.66 o 
  -2  22   6     1710.92     1570.14     51.66 o 
  -1  22   6      646.26      736.37     41.93 o 
   0  22   6     1612.15     1634.56     54.06 o 
   1  22   6        4.25      122.52     33.26 o 
   2  22   6      124.19      184.90     47.54 o 
   3  22   6      177.52      142.86     48.98 o 
   4  22   6      109.90      125.65     45.17 o 
   5  22   6        1.77      -47.57     47.57 o 
   6  22   6      262.74      266.71     49.37 o 
   7  22   6      110.31      221.55     43.37 o 
   8  22   6       48.80       92.80    147.19 o 
 -10  23   6      254.94      327.84     62.83 o 
  -9  23   6      531.48      415.06     75.81 o 
  -8  23   6      182.43      230.60     81.73 o 
  -7  23   6       71.30      -69.93     69.93 o 
  -6  23   6       62.24        5.75     63.48 o 
  -5  23   6      281.02      264.37     65.07 o 
  -4  23   6       52.32       24.82     32.13 o 
  -3  23   6       74.07       35.78     35.82 o 
  -2  23   6      348.54      461.78     40.97 o 
  -1  23   6      435.89      532.70     41.80 o 
   0  23   6      973.56      937.15     64.67 o 
   1  23   6      360.33      298.05     54.21 o 
   2  23   6        2.84      -46.93     46.94 o 
   3  23   6      854.58      884.48     64.33 o 
   4  23   6      206.28      154.55     53.86 o 
   5  23   6      196.33      223.82     55.37 o 
   6  23   6      133.95      382.44     59.37 o 
   7  23   6      287.71      222.58     80.83 o 
   8  23   6       12.14      120.04     55.15 o 
 -10  24   6       57.26       68.02     97.93 o 
  -9  24   6       15.90       49.89     76.04 o 
  -8  24   6       59.72       73.51     72.93 o 
  -6  24   6        4.93      105.65     76.14 o 
  -5  24   6      287.23      303.64     73.79 o 
  -4  24   6       22.86       16.38     32.42 o 
  -3  24   6        3.79      -13.42     31.69 o 
  -2  24   6       18.84       27.20     63.14 o 
  -1  24   6      288.51      291.46     94.22 o 
   0  24   6      121.96      198.67     37.45 o 
   1  24   6      226.80      220.86     50.35 o 
   2  24   6       52.86       39.03     46.99 o 
   3  24   6       58.28      -24.01     47.94 o 
   4  24   6      166.18      164.40     51.39 o 
   5  24   6       48.94      196.89     58.64 o 
   6  24   6      273.98      309.77     62.20 o 
   7  24   6       69.12      -74.79     74.79 o 
  -9  25   6        1.01      152.85     85.95 o 
  -8  25   6       20.64       34.88     68.70 o 
  -7  25   6       45.88      -54.93     68.18 o 
  -6  25   6        2.18      155.91     80.12 o 
  -5  25   6        0.26      -13.99     72.98 o 
  -4  25   6      313.05      263.98     35.20 o 
  -3  25   6       39.30       27.28     54.49 o 
  -2  25   6      193.68      151.59     91.80 o 
  -1  25   6      162.32      161.19     57.28 o 
   0  25   6      921.59      756.79     43.94 o 
   1  25   6      687.85      543.91     55.37 o 
   2  25   6      367.46      365.54     53.15 o 
   3  25   6      176.46      111.98     50.35 o 
   4  25   6        7.93       46.08     47.02 o 
   5  25   6       75.84      119.22     55.12 o 
   6  25   6      211.54       82.51     52.61 o 
   7  25   6        8.97      -56.38     95.76 o 
  -9  26   6       18.62      192.37     72.27 o 
  -8  26   6        0.53      -83.27     83.27 o 
  -7  26   6      117.75      134.17     68.44 o 
  -6  26   6      382.23      431.07     73.86 o 
  -5  26   6       26.43      -23.02     60.19 o 
  -4  26   6        6.40       20.68     87.85 o 
  -3  26   6      169.94      161.10     72.09 o 
  -2  26   6      281.59      280.83     67.26 o 
  -1  26   6      459.06      471.37     38.06 o 
   0  26   6        0.68      -29.05     29.05 o 
   1  26   6      142.18       82.49     49.46 o 
   2  26   6       73.82       52.13     47.08 o 
   3  26   6       25.36       71.84     49.29 o 
   4  26   6       41.22      149.44     55.25 o 
   5  26   6      584.66      600.76     59.90 o 
   6  26   6      180.01       98.48     50.46 o 
   7  26   6       16.73      121.30     65.08 o 
  -9  27   6        2.88       97.06     86.49 o 
  -8  27   6      119.93      -14.17     72.70 o 
  -7  27   6       25.10      153.58     80.69 o 
  -6  27   6      105.29       81.68     76.37 o 
  -4  27   6      337.70      394.87     38.38 o 
  -3  27   6        2.12      134.64     35.56 o 
  -2  27   6       47.32       92.00     34.42 o 
  -1  27   6       36.41       65.09     37.43 o 
   0  27   6      199.14      145.29    124.10 o 
   1  27   6       70.39      135.80     45.75 o 
   2  27   6        7.43      209.05     53.33 o 
   3  27   6       36.47      104.88     56.93 o 
   4  27   6      139.81       82.57     51.09 o 
   5  27   6       78.78       19.47     55.03 o 
   6  27   6       14.34       19.49     46.78 o 
  -8  28   6      111.39      -16.83     84.25 o 
  -7  28   6      274.27      362.93     76.51 o 
  -6  28   6        0.02      -15.86     77.69 o 
  -5  28   6       51.41      -72.17     72.17 o 
  -4  28   6        3.50       49.04     60.52 o 
  -3  28   6       32.96       97.11    105.61 o 
  -2  28   6      236.86      344.03     71.78 o 
  -1  28   6        0.01       45.98     72.92 o 
   0  28   6       42.84       68.24     92.03 o 
   1  28   6      219.51      328.88     54.77 o 
   2  28   6      308.53      415.93     52.36 o 
   3  28   6       20.26      -43.00     43.00 o 
   4  28   6      163.02       23.71     48.29 o 
   5  28   6      368.60      334.39     65.90 o 
   6  28   6        5.80      244.61     61.86 o 
  -8  29   6      194.76       36.67     82.15 o 
  -7  29   6       96.16      270.12     87.66 o 
  -6  29   6        4.98      -80.08     80.08 o 
  -5  29   6      404.02      460.65     79.95 o 
  -4  29   6      402.92      552.89     83.76 o 
  -3  29   6       18.18      -94.90    125.87 o 
  -2  29   6       17.10       24.68     57.12 o 
  -1  29   6       35.38      -46.06     48.57 o 
   0  29   6       20.40      -46.26     47.74 o 
   1  29   6      285.48      292.63     50.17 o 
   2  29   6      222.44       51.17     49.01 o 
   3  29   6       21.39      -51.01     51.01 o 
   4  29   6        0.03       17.69     52.26 o 
   5  29   6       25.74      109.86     54.38 o 
   6  29   6        0.91       88.30     59.49 o 
  -8  30   6       31.63      -59.81     89.25 o 
  -7  30   6       63.31      120.91     68.44 o 
  -6  30   6        8.81      -78.27     78.27 o 
  -5  30   6      102.95       51.61     70.56 o 
  -4  30   6        0.50      154.15     64.94 o 
  -3  30   6       72.88      107.09     36.50 o 
  -2  30   6      884.92      794.04     47.72 o 
  -1  30   6      540.83      391.05     76.30 o 
   0  30   6      314.74      212.06     37.05 o 
   1  30   6       60.51      -33.72     46.50 o 
   2  30   6       15.98      -42.62     42.62 o 
   3  30   6       46.99       81.60     55.17 o 
   4  30   6      144.32      280.21     59.71 o 
   5  30   6       19.12       90.47     43.00 o 
  -7  31   6        5.47      123.14     91.57 o 
  -6  31   6       14.59      -86.77     86.77 o 
  -5  31   6      134.67      112.40     78.48 o 
  -4  31   6       10.09      176.31     84.15 o 
  -3  31   6      156.38      285.88     90.69 o 
  -2  31   6      165.75      235.35    101.16 o 
  -1  31   6      104.30       24.15     46.91 o 
   0  31   6       52.32       61.89     39.65 o 
   1  31   6      108.28      160.24     54.46 o 
   2  31   6        0.22       64.54     47.15 o 
   3  31   6      327.12      412.87     60.06 o 
   4  31   6      182.45      310.75     57.06 o 
   5  31   6       26.88       51.14     49.12 o 
  -7  32   6        0.01       13.63     81.11 o 
  -6  32   6      206.42       49.18     71.01 o 
  -5  32   6      121.12      304.61     74.59 o 
  -4  32   6       90.26      298.12     85.44 o 
  -3  32   6       55.68       85.69     50.70 o 
  -2  32   6       23.15       81.45    230.66 o 
  -1  32   6        0.33       29.14     79.78 o 
   0  32   6      335.73      547.50     45.71 o 
   1  32   6        3.12      184.73     48.27 o 
   2  32   6       14.17      308.76     61.62 o 
   3  32   6      137.56      321.06     51.75 o 
   4  32   6      207.52      171.00     48.87 o 
  -5  33   6       82.03      146.00     82.46 o 
  -4  33   6      213.84      336.74     74.85 o 
  -3  33   6       72.45      -96.07     96.07 o 
  -2  33   6      110.03       31.43     77.26 o 
  -1  33   6        8.31       29.04     45.31 o 
   0  33   6       13.01      117.90     39.27 o 
   1  33   6      309.78      403.24     62.93 o 
   2  33   6        6.13       -7.05     52.70 o 
   3  33   6       12.21      -54.70     54.70 o 
  -5  34   6      110.34      332.04     94.07 o 
  -4  34   6       54.61      153.99     81.71 o 
  -3  34   6        1.97      -36.53     36.53 o 
  -2  34   6      194.33      -75.15     75.15 o 
  -1  34   6       62.04       76.71     66.06 o 
   0  34   6       64.92       93.30    161.06 o 
   1  34   6        9.93      -47.82     47.82 o 
   2  34   6      105.20      -42.04     42.04 o 
   3  34   6      182.73      -55.84     55.84 o 
  -4  35   6       65.94      249.58     88.11 o 
  -3  35   6      371.21      511.83    102.17 o 
  -2  35   6       19.12      -37.22     37.22 o 
  -1  35   6       16.62       60.04     77.97 o 
   0  35   6       88.66      125.49    262.25 o 
   1  35   6        5.21      -43.59     43.59 o 
   2  35   6       11.55      -50.95     50.95 o 
  -3  36   6        0.33      -70.21     70.21 o 
  -2  36   6       10.11      339.23     41.73 o 
  -1  36   6        4.49      362.73    131.96 o 
   0  36   6      210.47      226.43     55.24 o 
 -12   1   7       87.77       96.39    126.03 o 
 -11   1   7       65.10       82.57     79.38 o 
 -10   1   7       44.61       69.35    119.30 o 
  -9   1   7      601.08      551.34     98.34 o 
  -8   1   7        7.57       19.67     43.49 o 
  -7   1   7     1634.88     1614.59     96.08 o 
  -6   1   7      409.84      358.63     46.56 o 
  -5   1   7      846.18      844.23     56.67 o 
  -4   1   7     2010.69     1973.87     60.77 o 
  -3   1   7      321.74      306.69     38.47 o 
  -2   1   7      242.33      174.18     33.36 o 
  -1   1   7      515.67      487.87     30.16 o 
   0   1   7      170.22      175.70     31.81 o 
   1   1   7      374.87      349.93     50.96 o 
   2   1   7      222.70      166.97     33.94 o 
   3   1   7      536.04      479.19     39.49 o 
   4   1   7        0.09      -28.73     34.98 o 
   5   1   7     1549.13     1528.76     92.97 o 
   6   1   7        9.59       40.53     32.72 o 
   7   1   7      132.03      -40.10     44.74 o 
   8   1   7      247.56      418.99     58.34 o 
   9   1   7       43.99       92.26    152.82 o 
 -12   2   7      182.01      295.33     62.35 o 
 -11   2   7       16.70      132.95     53.27 o 
 -10   2   7      302.20      364.65     60.51 o 
  -9   2   7      228.72      134.69     49.78 o 
  -8   2   7     1444.20     1446.39     64.76 o 
  -7   2   7      878.03      970.26     81.98 o 
  -6   2   7      357.67      306.36     64.97 o 
  -5   2   7       56.97       41.06     70.21 o 
  -4   2   7     1123.04     1148.99     61.19 o 
  -3   2   7        2.20        4.84     26.82 o 
  -2   2   7      120.04      125.79     27.33 o 
  -1   2   7      392.09      471.41     35.95 o 
   0   2   7     1807.33     1709.75     47.88 o 
   1   2   7      111.82      105.04     25.36 o 
   2   2   7     2229.37     2082.78     56.23 o 
   3   2   7       42.56       21.88     32.76 o 
   4   2   7      153.35      238.54     41.51 o 
   5   2   7      577.81      540.32     41.87 o 
   6   2   7       47.26      -29.88     44.41 o 
   7   2   7      519.08      424.71     83.08 o 
   8   2   7      137.35      374.37    214.21 o 
   9   2   7        5.93      292.34    275.09 o 
 -12   3   7        0.15      293.81     90.28 o 
 -11   3   7      176.46      263.74    116.48 o 
 -10   3   7      137.21      264.58    171.62 o 
  -9   3   7      326.24      380.37     54.99 o 
  -8   3   7       82.56       73.58     48.39 o 
  -7   3   7       64.46       76.20     49.65 o 
  -6   3   7      963.06     1005.04     67.01 o 
  -5   3   7      106.58      111.23     31.83 o 
  -4   3   7     2298.96     2492.98     51.47 o 
  -3   3   7      820.56      800.47     36.34 o 
  -2   3   7     2599.18     2828.84     95.98 o 
  -1   3   7      125.54       84.26     17.27 o 
   0   3   7      143.57      130.20     29.51 o 
   1   3   7        9.45       10.39     41.44 o 
   2   3   7       77.21       97.85     84.06 o 
   3   3   7       18.02       41.50     34.27 o 
   4   3   7       55.11       26.57     34.81 o 
   5   3   7     1427.96     1474.57    162.38 o 
   6   3   7      971.72     1086.87     52.12 o 
   7   3   7      364.13      347.53     64.52 o 
   8   3   7      373.84      332.90    191.62 o 
   9   3   7       15.47      470.03     73.99 o 
 -12   4   7       37.70        8.37     74.07 o 
 -11   4   7        4.67      -97.30     97.30 o 
 -10   4   7      928.63     1205.82    112.62 o 
  -9   4   7      141.39      187.31     47.20 o 
  -8   4   7       14.22       19.46     48.23 o 
  -7   4   7      302.33      243.98     49.33 o 
  -6   4   7       15.71        8.15     30.48 o 
  -5   4   7      298.06      322.63     33.45 o 
  -4   4   7      340.08      273.64     32.03 o 
  -3   4   7      804.57      836.08     41.76 o 
  -2   4   7      337.31      298.34     26.49 o 
  -1   4   7      651.05      777.86     36.56 o 
   0   4   7      116.10       62.41     39.46 o 
   1   4   7        0.14       23.10     26.94 o 
   2   4   7      294.17      287.19     52.33 o 
   3   4   7      905.96      838.93     49.71 o 
   4   4   7      179.09      158.75     60.01 o 
   5   4   7      828.96      784.73     45.07 o 
   6   4   7      620.48      683.47     36.19 o 
   7   4   7       79.39      164.67     59.49 o 
   8   4   7       62.40       32.98    118.10 o 
   9   4   7        0.67      235.11     67.10 o 
 -12   5   7      167.63      -35.84     84.39 o 
 -11   5   7        6.72       54.44     72.42 o 
 -10   5   7        0.95        7.74     89.56 o 
  -9   5   7       52.06       -8.58     47.81 o 
  -8   5   7      186.57      174.45     46.91 o 
  -7   5   7     1357.40     1366.55    125.69 o 
  -6   5   7     1894.95     1916.62     50.15 o 
  -5   5   7     1233.37     1293.72     83.78 o 
  -4   5   7      145.57      134.55     44.42 o 
  -3   5   7     1094.34     1016.64     45.81 o 
  -2   5   7       13.45       32.46     20.58 o 
  -1   5   7     1694.12     1686.37     58.03 o 
   0   5   7        6.44       34.68     29.67 o 
   1   5   7     1017.39      900.09     38.00 o 
   2   5   7      180.37      233.29     50.24 o 
   3   5   7     2030.98     2050.16     57.42 o 
   4   5   7      157.65      156.07     36.63 o 
   5   5   7      204.94      178.24     37.92 o 
   6   5   7       31.76       95.50     38.85 o 
   7   5   7      779.75      951.49     56.44 o 
   8   5   7       14.35      -86.20    150.20 o 
   9   5   7       83.39       70.73     51.57 o 
 -12   6   7        1.36      -85.40     85.40 o 
 -11   6   7       50.59      178.40     73.33 o 
 -10   6   7      156.27      218.68     79.56 o 
  -9   6   7      417.21      334.70     72.30 o 
  -8   6   7      463.83      532.50     75.75 o 
  -7   6   7       24.37       17.32     62.56 o 
  -6   6   7        8.70       35.12     35.02 o 
  -5   6   7      172.32      214.79     28.75 o 
  -4   6   7      111.77      121.26     34.37 o 
  -3   6   7        3.69       22.66     32.32 o 
  -2   6   7      106.28      113.71     24.12 o 
  -1   6   7      861.69      803.23     39.59 o 
   0   6   7     1163.12     1097.77     42.19 o 
   1   6   7        3.54        9.48     25.85 o 
   2   6   7     1594.84     1474.85     70.42 o 
   3   6   7      175.49      188.68     49.98 o 
   4   6   7      389.92      342.43     38.20 o 
   5   6   7       90.19       84.74     51.33 o 
   6   6   7       31.44      -11.33     36.78 o 
   7   6   7        0.15      135.64     33.43 o 
   8   6   7       32.22       62.43     40.65 o 
   9   6   7        0.67      -53.00     53.00 o 
 -12   7   7        2.54       44.00     78.45 o 
 -11   7   7       41.33      137.33     76.13 o 
 -10   7   7       11.07      -35.13     66.24 o 
  -9   7   7       39.18       48.56     63.96 o 
  -8   7   7        5.11       48.22     67.07 o 
  -7   7   7      358.80      335.12     75.84 o 
  -6   7   7     2136.53     2199.78     84.86 o 
  -5   7   7      170.44      135.39     54.81 o 
  -4   7   7        2.96      -33.53     34.25 o 
  -3   7   7      805.23      638.34     46.73 o 
  -2   7   7      118.02       82.35     17.59 o 
  -1   7   7      389.13      425.14     27.04 o 
   0   7   7     1006.76     1046.99     43.69 o 
   1   7   7      325.35      287.87     52.99 o 
   2   7   7        5.50       48.48     45.28 o 
   3   7   7      696.31      713.36     61.02 o 
   4   7   7       62.62       58.88     49.60 o 
   5   7   7      177.35      191.83     51.77 o 
   6   7   7      371.96      268.37     45.64 o 
   7   7   7       47.29      111.17     31.39 o 
   8   7   7      297.46      500.52    133.06 o 
 -12   8   7       10.12      246.78     97.52 o 
 -11   8   7        5.44      -82.84     82.84 o 
 -10   8   7     1235.03     1146.05     99.57 o 
  -9   8   7        1.67       81.87     72.70 o 
  -8   8   7       67.45      102.54     60.14 o 
  -7   8   7     1383.21     1248.46     91.32 o 
  -6   8   7       89.05       28.39     35.39 o 
  -5   8   7      586.90      567.11     74.83 o 
  -4   8   7      813.72      862.04     45.55 o 
  -3   8   7       71.90       55.63     33.34 o 
  -2   8   7     3343.52     3130.23     80.24 o 
  -1   8   7     1773.69     1730.43     66.41 o 
   0   8   7     2117.67     2078.13     53.74 o 
   1   8   7     1029.65      972.91     65.57 o 
   2   8   7     2882.40     2927.20     90.70 o 
   3   8   7      578.99      370.15     55.02 o 
   4   8   7      298.54      321.03     39.34 o 
   5   8   7        5.13      -30.33     30.74 o 
   6   8   7      140.64      171.68     96.60 o 
   7   8   7       34.36      -12.15     33.32 o 
   8   8   7      166.17      424.68    195.38 o 
   9   8   7        6.30      -56.67     56.67 o 
 -12   9   7        6.02      -32.51     85.33 o 
 -11   9   7        0.77      -68.08     68.08 o 
 -10   9   7      177.09      170.62     69.10 o 
  -9   9   7      185.89      212.80     73.41 o 
  -8   9   7       21.52      -72.25     72.25 o 
  -7   9   7     2291.29     2124.02    100.21 o 
  -6   9   7      125.52      221.27     37.55 o 
  -5   9   7        8.54       46.23     40.06 o 
  -4   9   7      343.25      380.87     38.47 o 
  -3   9   7     1364.80     1408.31     51.38 o 
  -2   9   7     2124.16     2102.43     73.66 o 
  -1   9   7     1437.79     1450.60     57.36 o 
   0   9   7      429.38      407.10     37.03 o 
   1   9   7      851.87      829.51     63.90 o 
   2   9   7      141.90      124.24     47.41 o 
   3   9   7     1156.89     1087.68     71.31 o 
   4   9   7      692.71      759.95     66.17 o 
   5   9   7        6.84       52.50     45.20 o 
   6   9   7       44.32       67.57     32.94 o 
   7   9   7      326.84      352.90     86.62 o 
   8   9   7      208.96      447.84    211.04 o 
   9   9   7      241.01      162.91     47.43 o 
 -11  10   7        4.70       41.82     82.65 o 
 -10  10   7       31.02      129.23     80.06 o 
  -9  10   7        1.14      -51.84     71.27 o 
  -8  10   7       23.06      -14.80     58.55 o 
  -7  10   7      497.77      572.32     81.42 o 
  -6  10   7     1399.42     1261.44    176.05 o 
  -5  10   7     1161.30     1140.57     81.88 o 
  -4  10   7       25.18       11.31     33.98 o 
  -3  10   7     1032.12     1000.92     46.19 o 
  -2  10   7        3.25      -11.10     33.21 o 
  -1  10   7        7.03       11.98     33.41 o 
   0  10   7       33.56       43.53     32.09 o 
   1  10   7       92.61       44.24     47.63 o 
   2  10   7      198.07      198.91     52.36 o 
   3  10   7       58.29      175.90     57.38 o 
   4  10   7      384.64      336.42     58.27 o 
   5  10   7       21.15       88.05     30.29 o 
   6  10   7       45.42       69.21     97.12 o 
   7  10   7      273.99      363.44     76.32 o 
   8  10   7      218.15      162.83     50.49 o 
   9  10   7       39.97      100.55    101.18 o 
 -12  11   7        5.27      -88.87     88.87 o 
 -11  11   7      108.31      231.81    117.17 o 
 -10  11   7      155.90      315.79    107.87 o 
  -9  11   7        2.60       -8.91     43.51 o 
  -8  11   7      554.48      505.73     78.00 o 
  -7  11   7      659.16      684.14     74.20 o 
  -6  11   7        8.43        9.32     66.94 o 
  -5  11   7      306.09      348.96    120.67 o 
  -4  11   7     1604.56     1554.67     53.25 o 
  -3  11   7      105.39      148.09     37.59 o 
  -2  11   7       26.49       37.49     46.52 o 
  -1  11   7      995.55      964.91     91.50 o 
   0  11   7       45.28       32.13     31.92 o 
   1  11   7     1194.89     1153.62     68.48 o 
   2  11   7      627.00      626.66     62.00 o 
   3  11   7     1220.75     1207.46     75.41 o 
   4  11   7      153.28      122.03     49.39 o 
   5  11   7     1813.83     1722.56     55.79 o 
   6  11   7      212.51      237.96     62.98 o 
   7  11   7      286.05      370.36     47.24 o 
   8  11   7       17.16      -43.26     57.82 o 
   9  11   7        2.01      114.94     68.39 o 
 -12  12   7        0.04      349.42    102.33 o 
 -11  12   7        4.31       36.98     47.98 o 
 -10  12   7      982.09     1106.91     73.32 o 
  -9  12   7       25.64       37.26     38.82 o 
  -8  12   7       26.93       -5.69     41.28 o 
  -7  12   7      577.31      507.35     64.92 o 
  -6  12   7      478.82      397.24     64.23 o 
  -5  12   7       37.79       49.09     33.60 o 
  -4  12   7     1607.00     1712.24     72.44 o 
  -3  12   7      341.86      366.96    122.18 o 
  -2  12   7     1522.92     1486.88     52.82 o 
  -1  12   7      149.07      176.70     49.97 o 
   0  12   7      718.90      694.17     42.62 o 
   1  12   7      125.49      146.95     51.81 o 
   2  12   7     2664.61     2601.57     90.50 o 
   3  12   7      131.46       40.41     53.27 o 
   4  12   7       86.81      242.06     53.63 o 
   5  12   7       72.83       49.50     52.06 o 
   6  12   7       17.19      140.12     54.33 o 
   7  12   7        5.18       36.51     59.64 o 
   8  12   7      231.53       87.06     57.82 o 
   9  12   7       37.25       21.42     65.25 o 
 -11  13   7       44.08       31.34    105.37 o 
 -10  13   7       77.87        9.49     58.38 o 
  -9  13   7      455.15      504.93     55.74 o 
  -8  13   7      642.99      549.27     50.04 o 
  -7  13   7      194.13      136.60     42.89 o 
  -6  13   7      807.71      825.50     82.55 o 
  -5  13   7      184.84      237.39    121.99 o 
  -4  13   7      943.64      882.53    105.33 o 
  -3  13   7       93.56       37.52     36.47 o 
  -2  13   7     2029.48     1958.56     57.65 o 
  -1  13   7      193.22      201.39     35.55 o 
   0  13   7       22.67       78.96     35.89 o 
   1  13   7     1801.02     1736.38     78.88 o 
   2  13   7       31.73      -19.00     48.62 o 
   3  13   7      150.77       81.06     50.66 o 
   4  13   7     1050.53      956.93     71.67 o 
   5  13   7      199.51      181.73     56.52 o 
   6  13   7      121.62      199.38     49.33 o 
   7  13   7       52.14       42.22     67.97 o 
 -11  14   7      129.12       70.39    121.43 o 
 -10  14   7       71.43      117.32     82.03 o 
  -9  14   7      230.25      253.34     47.88 o 
  -8  14   7      550.30      646.68    182.06 o 
  -7  14   7      199.78      230.31     70.26 o 
  -6  14   7       49.19      136.99     69.29 o 
  -5  14   7     3124.15     3093.56     72.72 o 
  -4  14   7       34.76       77.77     35.68 o 
  -3  14   7     2632.19     2470.14     62.09 o 
  -2  14   7     2277.81     2268.98    110.58 o 
  -1  14   7     1360.55     1345.39    122.03 o 
   0  14   7      106.03      100.89     35.57 o 
   1  14   7      924.64      919.38     65.34 o 
   2  14   7       25.30       52.76     53.14 o 
   3  14   7      727.04      771.87     64.62 o 
   4  14   7      108.81       76.64     52.24 o 
   5  14   7      441.60      539.15     63.38 o 
   6  14   7        8.59       44.09     55.70 o 
   7  14   7      117.39      166.14     42.65 o 
   8  14   7      216.79       45.96     64.56 o 
 -11  15   7       48.13      109.11     55.85 o 
 -10  15   7      101.54      233.45     51.11 o 
  -9  15   7       29.53      -41.11     44.75 o 
  -8  15   7     1340.01     1012.36    189.29 o 
  -7  15   7      106.38      353.59     74.62 o 
  -6  15   7      412.28      331.96     66.46 o 
  -5  15   7      350.27      296.24     37.84 o 
  -4  15   7     2335.39     2342.71     62.18 o 
  -3  15   7      261.10      254.96     38.74 o 
  -2  15   7     1867.34     1767.77     57.40 o 
  -1  15   7     2151.62     2054.28     79.67 o 
   0  15   7       36.04        6.26     34.20 o 
   1  15   7      326.44      378.07     56.30 o 
   2  15   7        6.73       59.60     54.76 o 
   3  15   7      253.58      212.37     55.74 o 
   4  15   7     1412.55     1338.73     75.24 o 
   5  15   7     2273.37     2374.12     93.58 o 
   6  15   7      359.92      293.51     54.76 o 
   7  15   7       11.38      166.56     50.81 o 
 -11  16   7       12.40       82.60    221.80 o 
 -10  16   7      251.34      390.01    118.18 o 
  -9  16   7        0.65        1.39     43.45 o 
  -8  16   7      449.27      505.49    129.68 o 
  -7  16   7      179.18      157.66     71.04 o 
  -6  16   7      327.96      251.24     75.02 o 
  -5  16   7      269.31      213.52     37.11 o 
  -4  16   7     1970.62     1850.37    127.98 o 
  -3  16   7       17.14       22.68     58.22 o 
  -2  16   7        7.62       19.54     46.50 o 
  -1  16   7     2279.84     2253.15     76.87 o 
   0  16   7     1127.10     1248.78     50.28 o 
   1  16   7      719.20      803.68     67.68 o 
   2  16   7       37.77       -3.06     56.65 o 
   3  16   7      565.58      607.47     63.58 o 
   4  16   7       38.23       84.57     56.70 o 
   5  16   7       28.61       25.31     52.77 o 
   6  16   7       19.92       13.47     52.28 o 
   7  16   7       12.29      100.23     42.22 o 
   8  16   7       40.67      -47.56     47.56 o 
 -11  17   7       11.58       54.71    138.42 o 
 -10  17   7       75.82       69.34     51.12 o 
  -9  17   7      131.38      179.74     62.88 o 
  -8  17   7      336.70      347.26    109.58 o 
  -7  17   7      617.81      619.11     76.75 o 
  -6  17   7      219.52      184.36     74.91 o 
  -5  17   7      137.62      195.11     36.08 o 
  -4  17   7      660.90      731.20     44.90 o 
  -3  17   7      355.45      421.56     46.86 o 
  -2  17   7       50.54       65.43     36.69 o 
  -1  17   7      358.44      346.43     50.71 o 
   0  17   7       13.56       66.38     38.72 o 
   1  17   7      231.26      165.34     57.46 o 
   2  17   7       69.78        3.93     48.25 o 
   3  17   7     2646.11     2611.76     94.14 o 
   4  17   7      219.65      214.01     52.28 o 
   5  17   7       14.90      -38.02     52.19 o 
   6  17   7      419.27      605.95     62.32 o 
   7  17   7      156.45      226.78     63.44 o 
   8  17   7       12.48      -56.20     56.20 o 
 -11  18   7      140.33      215.11     81.32 o 
 -10  18   7      339.90      282.92     51.31 o 
  -9  18   7       36.98      134.21     45.76 o 
  -8  18   7       22.27       83.31     64.09 o 
  -7  18   7        0.78      -56.05     56.05 o 
  -6  18   7       21.65      129.07     71.70 o 
  -5  18   7      662.18      549.62    133.02 o 
  -4  18   7     3115.12     2936.15    184.24 o 
  -3  18   7      852.32      876.16     61.42 o 
  -2  18   7      398.39      382.72     51.26 o 
  -1  18   7      358.30      456.14     93.98 o 
   0  18   7        0.29        5.57     38.96 o 
   1  18   7       58.33        6.96     52.81 o 
   2  18   7      721.04      681.09     63.99 o 
   3  18   7       11.18      142.01     60.16 o 
   4  18   7      445.12      372.54     61.72 o 
   5  18   7       42.13       56.26     53.75 o 
   6  18   7       51.14      128.10     53.10 o 
   7  18   7        4.80       35.94    106.43 o 
   8  18   7      125.75      -53.84     53.84 o 
 -10  19   7       70.59       95.74     51.12 o 
  -9  19   7      260.85      254.16     50.53 o 
  -8  19   7      257.24      185.73     71.28 o 
  -7  19   7       51.23       19.50     58.04 o 
  -6  19   7      127.59      280.25     72.78 o 
  -5  19   7      163.70      175.99     36.08 o 
  -4  19   7      229.25      207.63     65.21 o 
  -3  19   7       35.39       -6.50     36.39 o 
  -2  19   7       83.37       23.32     36.17 o 
  -1  19   7     3243.36     3001.64     69.91 o 
   0  19   7        7.69       -7.34     34.45 o 
   1  19   7       15.25       63.43     50.92 o 
   2  19   7      112.62      176.27     59.13 o 
   3  19   7       13.32        2.71     48.93 o 
   4  19   7       29.52       19.40     47.64 o 
   5  19   7      650.17      647.64     64.88 o 
   6  19   7      238.71      247.97     59.27 o 
   7  19   7       44.70       16.86    159.96 o 
 -10  20   7       58.00       93.96     96.25 o 
  -9  20   7      468.51      507.98     88.44 o 
  -8  20   7       28.47       -5.61     64.52 o 
  -7  20   7       59.02       71.58     62.55 o 
  -6  20   7       44.16       37.67     64.25 o 
  -5  20   7      302.15      367.08     76.36 o 
  -4  20   7       42.42       62.67     36.88 o 
  -3  20   7      386.29      376.10     54.81 o 
  -2  20   7      554.67      515.38     67.48 o 
  -1  20   7        0.07       -2.44     36.61 o 
   0  20   7        0.89       31.51     60.00 o 
   1  20   7      464.98      579.99     62.80 o 
   2  20   7      688.20      618.67     63.16 o 
   3  20   7      639.47      604.48     66.93 o 
   4  20   7        4.15        1.76     56.72 o 
   5  20   7      177.74      245.24     62.54 o 
   6  20   7        0.39      -29.77     46.26 o 
   7  20   7       29.04      178.18     67.19 o 
 -10  21   7       33.71      141.86     55.59 o 
  -9  21   7       49.92        3.35     44.42 o 
  -8  21   7        5.57       -9.01     60.30 o 
  -7  21   7      555.69      658.39     77.84 o 
  -6  21   7     1480.13     1584.23     96.54 o 
  -5  21   7       50.71      128.52     71.32 o 
  -4  21   7      202.78      166.57     38.14 o 
  -3  21   7       40.23       10.69     61.76 o 
  -2  21   7       54.10       40.29     79.10 o 
  -1  21   7     1348.42     1329.34    106.36 o 
   0  21   7     1185.69     1180.30     92.28 o 
   1  21   7       25.36      -54.51     54.51 o 
   2  21   7       50.51      -36.50     53.06 o 
   3  21   7       90.52      176.54     55.46 o 
   4  21   7       56.39      151.94     48.36 o 
   5  21   7        7.27      -47.20     47.20 o 
   6  21   7      223.50      216.05     53.90 o 
   7  21   7      390.28      451.91    118.09 o 
 -10  22   7       12.95      222.43     58.37 o 
  -9  22   7        9.44      -44.04     76.77 o 
  -8  22   7       29.60       94.61     70.65 o 
  -7  22   7       37.88       59.14     70.14 o 
  -6  22   7       32.32      192.82     79.61 o 
  -5  22   7        0.07      -19.48     71.27 o 
  -4  22   7      928.31      726.64     46.46 o 
  -3  22   7      903.85      722.83     46.71 o 
  -2  22   7      521.06      484.30     42.95 o 
  -1  22   7       45.10        3.31     35.93 o 
   0  22   7        0.08      -30.93     38.31 o 
   1  22   7      255.72      281.64     53.02 o 
   2  22   7       67.12      131.19     53.57 o 
   3  22   7       71.49      189.71     55.87 o 
   4  22   7      310.06      358.09     61.55 o 
   5  22   7      170.87      193.86     53.70 o 
   6  22   7      108.35        5.24     58.32 o 
   7  22   7       13.57      177.98     42.33 o 
  -9  23   7        6.31      -84.29     84.29 o 
  -8  23   7      336.99      587.86     89.58 o 
  -7  23   7       44.89      108.65     77.44 o 
  -6  23   7      720.45      751.00     92.45 o 
  -5  23   7       41.99      -26.82     62.09 o 
  -4  23   7        1.98      101.12    141.17 o 
  -3  23   7       41.29       67.55     42.30 o 
  -2  23   7        6.22       26.94     43.25 o 
  -1  23   7       53.27      109.78     38.07 o 
   0  23   7      130.80      243.13     52.88 o 
   1  23   7      200.48      308.81     52.88 o 
   2  23   7        3.88      168.08     48.39 o 
   3  23   7       37.38       13.16     49.08 o 
   4  23   7        0.05      -12.52     48.74 o 
   5  23   7       37.20       -9.19     56.95 o 
   6  23   7       23.91       14.39     50.19 o 
  -9  24   7       36.41      -18.01     82.79 o 
  -8  24   7        8.29      212.78     83.10 o 
  -7  24   7       21.55      257.77     95.61 o 
  -6  24   7        1.13       29.47     75.54 o 
  -5  24   7      142.89       41.85     63.00 o 
  -4  24   7     1233.01     1292.70    100.82 o 
  -3  24   7      556.84      733.93     95.99 o 
  -2  24   7      102.86      237.21     40.23 o 
  -1  24   7       55.01      157.58     36.58 o 
   0  24   7      120.10      222.46     63.77 o 
   1  24   7      303.39      546.71     57.01 o 
   2  24   7       14.73       35.21     53.56 o 
   3  24   7      258.59      234.98     53.69 o 
   4  24   7        8.86       -1.33     50.28 o 
   5  24   7       21.12      -45.32     45.32 o 
   6  24   7       19.61      134.67     50.63 o 
  -9  25   7        1.51      -11.99     65.40 o 
  -8  25   7       58.95      118.57     78.95 o 
  -7  25   7      248.83      420.19     86.96 o 
  -6  25   7      179.42       88.84     65.35 o 
  -5  25   7      216.70      112.33     74.26 o 
  -4  25   7       31.91       36.20     34.77 o 
  -3  25   7      227.29      333.84     40.33 o 
  -2  25   7        3.71       63.77     33.49 o 
  -1  25   7      110.56      170.74     35.32 o 
   0  25   7      121.31      157.16     51.50 o 
   1  25   7      132.80      134.88     43.49 o 
   2  25   7       83.39       41.17     46.03 o 
   3  25   7       94.80       67.20     45.34 o 
   5  25   7      108.64      221.85     61.26 o 
   6  25   7       11.46      161.37     61.37 o 
  -8  26   7       49.20      108.44     76.96 o 
  -7  26   7        0.66       41.44     80.03 o 
  -5  26   7       79.73      -29.67     77.32 o 
  -4  26   7       16.71        9.99    114.88 o 
  -3  26   7        2.36       11.31     91.67 o 
  -2  26   7       13.90       11.13     34.36 o 
  -1  26   7       18.05      -30.13     36.05 o 
   0  26   7        6.83      -24.42     41.65 o 
   1  26   7      398.77      369.93     62.54 o 
   2  26   7      256.29      116.20     53.51 o 
   4  26   7       69.45      100.82     42.80 o 
   5  26   7      240.52      612.17     71.55 o 
  -8  27   7      359.89      585.98    104.66 o 
  -7  27   7        4.17        7.73     84.53 o 
  -5  27   7      431.26      369.55     71.82 o 
  -4  27   7       31.63       61.23    119.39 o 
  -3  27   7      545.65      435.43    109.75 o 
  -2  27   7      318.98      258.44     41.08 o 
  -1  27   7       16.22      -63.02     63.02 o 
   0  27   7        2.87      -26.59     50.05 o 
   1  27   7       33.84      -43.63     43.63 o 
   2  27   7      248.91      132.19     46.01 o 
   3  27   7       31.38       41.05     45.11 o 
   4  27   7      191.92      396.28     63.27 o 
   5  27   7      270.64      445.04     63.94 o 
  -8  28   7      102.50      251.58     80.31 o 
  -7  28   7       63.57        6.91     67.10 o 
  -6  28   7      108.65      -66.22     70.23 o 
  -5  28   7       73.65      251.80     84.18 o 
  -4  28   7      628.20      733.70     76.61 o 
  -3  28   7       10.22       16.20     35.59 o 
  -2  28   7      157.50       63.00     42.50 o 
  -1  28   7      102.40        2.71     32.69 o 
   0  28   7        0.18      -41.22     41.22 o 
   1  28   7      372.77      310.13     61.23 o 
   2  28   7      160.89      228.21     57.94 o 
   3  28   7      134.14      288.63     57.66 o 
   4  28   7        0.03      151.30     58.89 o 
   5  28   7        4.64      -47.63     47.63 o 
  -7  29   7      143.83      -89.71     89.71 o 
  -5  29   7        0.88      141.70     71.19 o 
  -4  29   7        0.20       88.01     79.30 o 
  -3  29   7        3.63      191.21    161.61 o 
  -2  29   7       34.20      221.13     48.36 o 
  -1  29   7       60.54       45.04     96.29 o 
   0  29   7      180.39      304.35     59.01 o 
   1  29   7       24.29      185.12     50.44 o 
   2  29   7       21.57      296.81     59.99 o 
   3  29   7        6.50      161.23     58.62 o 
   4  29   7       14.45      -47.74     47.74 o 
  -6  30   7       17.69      -32.30     76.07 o 
  -5  30   7      136.03      504.90     96.65 o 
  -4  30   7        0.08      -22.35     63.19 o 
  -3  30   7      125.33      111.87    128.90 o 
  -2  30   7        0.23      164.96     46.89 o 
  -1  30   7       55.10       78.25    108.91 o 
   0  30   7       55.78      245.89     50.51 o 
   1  30   7       69.56      346.44     61.59 o 
   2  30   7       14.80       40.43     38.92 o 
   3  30   7      121.22       -0.84     43.50 o 
   4  30   7      219.96       64.90     52.23 o 
  -6  31   7       30.45      115.29     95.07 o 
  -5  31   7      227.54      449.21     76.71 o 
  -4  31   7       42.10      -69.38     75.95 o 
  -3  31   7       67.28      -68.59     68.59 o 
  -2  31   7       76.28      -41.43     41.43 o 
  -1  31   7      191.97      193.32     56.84 o 
   0  31   7        6.56      -48.16     48.16 o 
   1  31   7        3.03      -46.30     46.30 o 
   3  31   7        0.39      -52.75     52.75 o 
  -5  32   7        1.17      275.70     96.18 o 
  -4  32   7      195.09       70.19     70.73 o 
  -3  32   7        1.51      -34.10     34.10 o 
  -2  32   7        0.16      -66.08     66.08 o 
  -1  32   7       87.12       45.67    218.73 o 
   0  32   7        9.05      -40.21     40.21 o 
   2  32   7       85.32      -47.73     47.73 o 
  -4  33   7       33.57      -12.75     79.38 o 
  -3  33   7       10.39      214.52    278.94 o 
  -2  33   7        3.51       37.19     36.26 o 
  -1  33   7        1.16       61.45    157.98 o 
   0  33   7      459.95      557.52     64.57 o 
   1  33   7        4.27        5.24     51.61 o 
  -3  34   7      323.56      466.46    211.15 o 
  -2  34   7       49.51      312.77    135.79 o 
  -1  34   7      178.99      427.27     48.06 o 
   0  34   7        2.83      188.45     55.18 o 
 -12   0   8      197.89      402.25    106.00 o 
 -11   0   8      121.34       48.92     73.19 o 
 -10   0   8      450.31      536.70     91.42 o 
  -9   0   8       41.53       71.59     77.50 o 
  -8   0   8       62.04      106.54     69.95 o 
  -7   0   8       98.39      148.08     70.93 o 
  -6   0   8     1590.62     1649.56     98.14 o 
  -5   0   8      248.68      376.58     75.50 o 
  -4   0   8     2462.12     2367.84     97.30 o 
  -3   0   8     1143.36     1094.82     74.10 o 
  -2   0   8      900.76      937.56     70.19 o 
  -1   0   8        3.89       30.76     36.00 o 
   0   0   8        7.38       22.93     47.72 o 
   1   0   8      552.32      445.57     61.03 o 
   2   0   8      993.84      986.28     71.59 o 
   3   0   8      142.07      192.59     55.01 o 
   4   0   8     1120.25     1000.17     71.05 o 
   5   0   8      868.11      931.12     68.10 o 
   6   0   8       55.62      112.12     53.09 o 
   7   0   8      206.73      191.40     65.35 o 
   8   0   8       51.50      416.30     77.71 o 
 -12   1   8       20.49      299.55     99.31 o 
 -11   1   8       11.54     -122.91    132.52 o 
 -10   1   8      236.16      183.50     55.31 o 
  -9   1   8      427.54      353.99    100.73 o 
  -8   1   8       15.76      -41.23     54.14 o 
  -7   1   8      330.11      303.08     50.85 o 
  -6   1   8      609.56      532.05     53.93 o 
  -5   1   8      897.90      932.36     59.70 o 
  -4   1   8        8.64        0.37     56.66 o 
  -3   1   8        4.77       28.37     30.45 o 
  -2   1   8      249.40      258.01     31.09 o 
  -1   1   8      234.51      212.77     35.28 o 
   0   1   8      913.20      920.74     37.56 o 
   1   1   8      888.07      824.20     47.27 o 
   2   1   8        2.75       63.96     73.78 o 
   3   1   8      131.76      108.23     45.40 o 
   4   1   8       66.30       31.04     60.18 o 
   5   1   8     1695.04     1543.93     58.51 o 
   6   1   8       16.15       92.71     40.76 o 
   7   1   8      254.31      291.26     77.14 o 
   8   1   8       17.90      348.34     96.85 o 
 -12   2   8      109.18       45.97     69.71 o 
 -11   2   8      112.61      237.38     54.21 o 
 -10   2   8       32.77      130.29     57.39 o 
  -9   2   8       28.26       16.46     48.25 o 
  -8   2   8       15.18      -41.65     49.46 o 
  -7   2   8      126.25       44.61     44.70 o 
  -6   2   8       17.97       -2.66     54.17 o 
  -5   2   8       38.09       25.45     35.70 o 
  -4   2   8        0.15       47.98     33.11 o 
  -3   2   8      108.44      153.02     36.22 o 
  -2   2   8      303.59      251.83     36.91 o 
  -1   2   8      522.15      413.30     38.87 o 
   0   2   8      101.38       85.31     26.92 o 
   1   2   8        0.21       32.96     35.29 o 
   2   2   8        1.98       -0.31     35.21 o 
   3   2   8      334.97      379.02     43.00 o 
   4   2   8      166.21      126.89     58.10 o 
   5   2   8       26.78       69.18     39.86 o 
   6   2   8      242.25      233.11     36.92 o 
   7   2   8      100.66       95.07    139.36 o 
   8   2   8        0.49      319.17    208.99 o 
 -12   3   8       18.02      116.88     73.80 o 
 -11   3   8       47.75      111.31    148.17 o 
 -10   3   8       12.75       69.36    119.60 o 
  -9   3   8      911.87      962.46    136.24 o 
  -8   3   8       30.59      -10.19     48.02 o 
  -7   3   8       15.32       31.82     45.04 o 
  -6   3   8        1.88       49.42     34.63 o 
  -5   3   8      167.05      238.50     43.91 o 
  -4   3   8       95.73      129.45     32.87 o 
  -3   3   8      200.30      151.30     31.25 o 
  -2   3   8      245.60      240.81     48.79 o 
  -1   3   8      299.29      317.07     54.48 o 
   0   3   8     1112.31      986.57     52.13 o 
   1   3   8       58.26      106.14     36.52 o 
   2   3   8        0.94      -16.85     35.25 o 
   3   3   8     1623.03     1602.22    127.28 o 
   4   3   8        9.11      -14.95     65.07 o 
   5   3   8        6.04        6.72     73.51 o 
   6   3   8      503.75      505.46     44.71 o 
   7   3   8       12.90       61.72    198.70 o 
   8   3   8       54.91      129.82     40.66 o 
 -12   4   8       85.26      478.81     98.06 o 
 -11   4   8        4.31        3.21     71.32 o 
 -10   4   8       18.94      -49.39     53.66 o 
  -9   4   8       65.84       18.68     48.93 o 
  -8   4   8       62.36      128.00     49.52 o 
  -7   4   8      229.79      307.88     67.17 o 
  -6   4   8     2300.82     2271.64     90.36 o 
  -5   4   8      142.41      173.98     48.97 o 
  -4   4   8      826.99      758.56     40.21 o 
  -3   4   8     2312.40     2219.43     95.93 o 
  -2   4   8      290.02      230.48     39.97 o 
  -1   4   8      312.11      286.64     38.81 o 
   0   4   8      639.45      593.97     40.95 o 
   1   4   8      144.15       63.34     53.16 o 
   2   4   8       14.80       94.77     37.96 o 
   3   4   8       66.09       63.91     36.14 o 
   4   4   8      100.16      136.09     40.29 o 
   5   4   8       15.65      -25.47     36.52 o 
   6   4   8        0.35       81.66     88.91 o 
   7   4   8       75.05       72.29    124.08 o 
   8   4   8      219.97       87.94     49.01 o 
 -10   5   8      264.47      304.70     78.81 o 
  -9   5   8      321.11      416.80     88.00 o 
  -8   5   8      131.27      152.77     56.88 o 
  -7   5   8      172.55      109.56     83.07 o 
  -6   5   8      816.16      774.66     41.49 o 
  -5   5   8      198.22      192.37     38.07 o 
  -4   5   8       93.73        6.56     39.61 o 
  -3   5   8       36.63       28.94     39.21 o 
  -2   5   8      451.63      501.95     43.34 o 
  -1   5   8      974.98      959.70     46.52 o 
   0   5   8       55.00       11.44     32.80 o 
   1   5   8        7.64       24.54     53.51 o 
   2   5   8     1801.16     1770.46     58.24 o 
   3   5   8      732.23      662.49     43.62 o 
   4   5   8      166.24      122.97     62.96 o 
   5   5   8      156.31      209.09    117.07 o 
   6   5   8        5.86      147.34     48.10 o 
   7   5   8      212.46      394.68    196.66 o 
   8   5   8       85.63     -114.26    114.26 o 
 -11   6   8       22.72        7.02     70.83 o 
 -10   6   8      104.88      271.12     89.04 o 
  -9   6   8        0.26        2.13     65.99 o 
  -8   6   8       79.33       50.08     61.34 o 
  -7   6   8      257.82      150.03     62.60 o 
  -6   6   8     1307.51     1287.31     99.85 o 
  -5   6   8       11.34        4.23     41.35 o 
  -4   6   8      787.74      861.25     95.82 o 
  -3   6   8      396.99      406.82     66.22 o 
  -2   6   8       79.52       66.48     49.74 o 
  -1   6   8      843.51      968.26     66.96 o 
   0   6   8     1254.65     1179.05     48.44 o 
   1   6   8      211.50      266.65     57.83 o 
   2   6   8      324.98      242.81     53.88 o 
   3   6   8     1009.68     1122.63     68.45 o 
   4   6   8       27.65       22.14     36.05 o 
   5   6   8       18.92       47.63     35.69 o 
   6   6   8      209.49      199.74    168.28 o 
   7   6   8      112.38      339.22     49.86 o 
   8   6   8       64.00      -39.75     39.75 o 
 -11   7   8        0.79      166.81     89.56 o 
 -10   7   8       19.77       64.03     69.08 o 
  -9   7   8      628.69      576.10     83.60 o 
  -8   7   8      174.51       63.34     74.56 o 
  -7   7   8       74.43        8.62     73.58 o 
  -6   7   8        6.25        4.04     36.29 o 
  -5   7   8      307.77      313.26     49.57 o 
  -4   7   8     1383.49     1483.20     57.45 o 
  -3   7   8     3355.67     3376.05     72.51 o 
  -2   7   8        7.70       -9.39     33.70 o 
  -1   7   8      354.93      299.81     75.85 o 
   0   7   8      215.26      308.32     37.89 o 
   1   7   8        1.33       12.35     52.69 o 
   2   7   8      239.78      198.61     53.55 o 
   3   7   8      700.79      711.42     50.16 o 
   4   7   8        6.75      -25.84     38.59 o 
   5   7   8       46.72       11.59    128.89 o 
   6   7   8      115.28       99.09    105.70 o 
   7   7   8      227.57      443.30     40.05 o 
   8   7   8       96.82      -64.73     64.73 o 
 -11   8   8       60.08      227.84     91.17 o 
 -10   8   8      124.86       92.10     76.59 o 
  -9   8   8       24.94      -69.06     69.06 o 
  -8   8   8      323.94      233.92     68.65 o 
  -7   8   8      160.26      268.31     70.82 o 
  -6   8   8      849.25      865.44    182.62 o 
  -5   8   8       74.40       50.79     38.04 o 
  -4   8   8       35.39       21.39     40.46 o 
  -3   8   8      162.53      177.11     39.01 o 
  -2   8   8       12.77       54.40     36.83 o 
  -1   8   8       10.84       36.47     38.75 o 
   0   8   8      393.13      382.20     38.89 o 
   1   8   8      701.66      721.42     66.71 o 
   2   8   8       26.45      131.84     57.93 o 
   3   8   8        1.56      -19.97     55.74 o 
   4   8   8        6.37       44.23     36.70 o 
   5   8   8      219.26      161.44     37.99 o 
   6   8   8        2.95      -85.63     85.63 o 
   7   8   8        2.93      265.01    179.72 o 
   8   8   8       27.11      -61.21     61.21 o 
 -11   9   8      194.17      105.77     78.35 o 
 -10   9   8       80.98      -59.35     82.12 o 
  -9   9   8       85.15       46.93     67.65 o 
  -8   9   8       62.48      142.00     82.10 o 
  -7   9   8       16.60       68.19     73.94 o 
  -6   9   8      135.18      116.77     40.64 o 
  -5   9   8        5.74       18.46     56.52 o 
  -4   9   8     1788.71     1791.83     88.80 o 
  -3   9   8      186.22      186.38     43.58 o 
  -2   9   8        0.26       34.72     38.06 o 
  -1   9   8       28.55       32.25     37.84 o 
   0   9   8     1186.03     1168.57     49.98 o 
   1   9   8       13.45       49.47     55.06 o 
   2   9   8     2283.32     2114.83     93.06 o 
   3   9   8      103.09       64.68     49.92 o 
   4   9   8      148.24      193.92     42.02 o 
   5   9   8       81.29        8.47     40.00 o 
   6   9   8        1.99      116.02     53.65 o 
   7   9   8      173.91      164.84    148.01 o 
   8   9   8       22.35      317.73     62.08 o 
 -10  10   8      373.53      442.78     81.68 o 
  -9  10   8       70.62      225.84     84.14 o 
  -8  10   8       61.74      115.62     71.09 o 
  -7  10   8     1331.16     1228.11     86.93 o 
  -6  10   8      373.84      381.65     51.89 o 
  -5  10   8       22.95      -21.45     35.35 o 
  -4  10   8        2.19      -18.31     37.17 o 
  -3  10   8       41.23      -11.83     38.51 o 
  -2  10   8      574.86      502.51     45.23 o 
  -1  10   8     3817.91     3761.83     75.55 o 
   0  10   8        5.51       63.24     36.59 o 
   1  10   8      286.50      243.65     59.10 o 
   2  10   8     1223.90     1114.04     76.20 o 
   3  10   8     1196.33     1202.68     76.96 o 
   4  10   8       38.03        0.17     54.82 o 
   5  10   8       37.56       45.34     31.32 o 
   6  10   8        4.52       80.37     54.22 o 
   7  10   8       20.98       -9.63     58.74 o 
   8  10   8       71.45      -58.88     58.88 o 
 -11  11   8       21.68      -61.28     84.92 o 
 -10  11   8      656.47      937.64     96.47 o 
  -9  11   8       19.52       -4.40     76.77 o 
  -8  11   8      328.70      180.44     73.46 o 
  -7  11   8      149.79       30.19     74.76 o 
  -6  11   8       32.51       64.63     74.86 o 
  -5  11   8        8.01      -10.62     37.70 o 
  -4  11   8      371.11      367.05     58.55 o 
  -3  11   8     1479.68     1478.66    105.87 o 
  -2  11   8      244.34      310.37     41.99 o 
  -1  11   8      756.49      649.48    103.48 o 
   0  11   8      147.00      134.06     58.91 o 
   1  11   8     1867.18     1908.81     84.17 o 
   2  11   8       26.29       12.89     48.90 o 
   3  11   8       14.22      110.50     57.29 o 
   4  11   8      401.88      335.85     55.43 o 
   5  11   8      341.70      443.88     48.97 o 
   6  11   8      193.11      120.64     56.19 o 
   7  11   8      124.67      196.51     54.87 o 
   8  11   8       43.23      -57.78     57.78 o 
 -11  12   8        1.12       92.23     92.61 o 
 -10  12   8       30.01      136.19     86.67 o 
  -9  12   8        6.30      -67.18     67.18 o 
  -8  12   8       59.79       28.85     80.49 o 
  -7  12   8      149.02      195.78     71.79 o 
  -6  12   8      142.12      226.79     69.42 o 
  -5  12   8        0.52       53.77     37.41 o 
  -4  12   8     1179.73     1217.98     87.31 o 
  -3  12   8        0.05       35.24     38.35 o 
  -2  12   8     4288.69     4436.41     82.75 o 
  -1  12   8     1675.19     1626.96     57.67 o 
   0  12   8        4.68      -54.67     56.27 o 
   1  12   8      895.55      913.38     68.66 o 
   2  12   8      698.75      841.02     67.53 o 
   3  12   8      174.85       77.46     49.87 o 
   4  12   8       13.66       57.30     54.72 o 
   5  12   8        1.93       56.04     39.66 o 
   6  12   8      192.05      165.68     55.82 o 
   7  12   8       68.85      377.92     61.22 o 
 -11  13   8       37.72      236.50     97.81 o 
 -10  13   8       94.71       95.37     90.01 o 
  -9  13   8      625.00      416.03     91.38 o 
  -8  13   8       60.74      182.04     76.99 o 
  -7  13   8      107.82      229.43     75.59 o 
  -6  13   8        1.48       59.38     70.10 o 
  -5  13   8      172.51      129.55     37.30 o 
  -4  13   8      328.59      272.18     40.99 o 
  -3  13   8        4.85      -23.02     38.74 o 
  -2  13   8       30.97       35.78     38.04 o 
  -1  13   8     3744.93     3708.17    162.12 o 
   0  13   8       35.42       86.25     55.05 o 
   1  13   8     1482.00     1606.33     83.35 o 
   2  13   8      718.84      514.49     61.37 o 
   3  13   8       66.05       19.94     50.55 o 
   4  13   8        6.90      139.75     56.79 o 
   5  13   8      151.02      113.08     53.86 o 
   6  13   8      413.39      496.19     69.68 o 
   7  13   8       50.92       -4.90     62.31 o 
 -11  14   8        9.88      152.13     93.76 o 
 -10  14   8      173.62      127.75     88.98 o 
  -9  14   8      222.35      204.40     91.33 o 
  -8  14   8       63.35      129.01     66.08 o 
  -7  14   8       29.30       73.40     75.40 o 
  -6  14   8        9.87        1.88     69.05 o 
  -5  14   8      286.73      199.74     40.21 o 
  -4  14   8      991.70      937.06     50.58 o 
  -3  14   8      104.22       75.18     41.90 o 
  -2  14   8      254.47      211.74     39.99 o 
  -1  14   8      115.56      194.96     84.41 o 
   0  14   8      324.70      389.34     59.22 o 
   1  14   8      175.95      186.05     59.74 o 
   2  14   8       59.78      -22.35     55.03 o 
   3  14   8      328.54      383.62     66.12 o 
   4  14   8      140.42      118.10     55.60 o 
   5  14   8      248.81      177.24     58.48 o 
   6  14   8      161.98      300.95     63.21 o 
   7  14   8        0.49      -52.93     52.93 o 
 -10  15   8       28.61      -80.07     81.24 o 
  -9  15   8       87.26      209.51     84.63 o 
  -8  15   8       14.82       64.35     72.04 o 
  -7  15   8      247.12       86.46     73.73 o 
  -6  15   8       63.01       49.01     61.49 o 
  -5  15   8       15.66       83.84     46.44 o 
  -4  15   8      193.65      305.52     45.39 o 
  -3  15   8      643.14      743.94     66.18 o 
  -2  15   8        0.72       28.81     36.70 o 
  -1  15   8      259.71      303.12     78.39 o 
   0  15   8       17.13       25.82     48.73 o 
   1  15   8     1750.83     1736.83     84.67 o 
   2  15   8       25.95       35.45     50.56 o 
   3  15   8       10.91       19.97     52.02 o 
   4  15   8      702.06      597.86     68.56 o 
   5  15   8      146.06      203.75     64.45 o 
   6  15   8       19.45       91.02     62.69 o 
   7  15   8       11.28      -13.56     51.25 o 
 -10  16   8       42.36      168.87     82.86 o 
  -9  16   8       61.34      248.34     85.94 o 
  -8  16   8       98.96      129.05     77.98 o 
  -7  16   8      512.33      261.07     72.33 o 
  -6  16   8      148.51      234.28     70.18 o 
  -5  16   8        0.15       10.80     65.33 o 
  -4  16   8     3019.44     2918.84     88.15 o 
  -3  16   8       64.62       88.18     77.53 o 
  -2  16   8      215.34      143.64     97.82 o 
  -1  16   8     1407.22     1229.68     54.80 o 
   0  16   8       33.96      -23.30     49.09 o 
   1  16   8       75.15      112.45     56.65 o 
   2  16   8      100.51      135.68     56.32 o 
   3  16   8       62.50       61.12     54.33 o 
   4  16   8       10.23       30.23     55.21 o 
   5  16   8       19.13      148.34     60.15 o 
   6  16   8       47.10      -41.61     60.58 o 
   7  16   8       43.25      434.49     65.08 o 
 -10  17   8        0.12      244.14     82.49 o 
  -9  17   8      164.25      231.83     85.26 o 
  -8  17   8      465.16      261.55     84.72 o 
  -7  17   8      456.77      498.71     75.35 o 
  -6  17   8      630.71      760.70     90.10 o 
  -5  17   8        0.99       44.09    108.36 o 
  -4  17   8       88.87       65.20     37.56 o 
  -3  17   8      217.97      204.66     40.56 o 
  -2  17   8        0.41       -0.93     35.46 o 
  -1  17   8     1018.68     1002.24     52.49 o 
   0  17   8      187.36      327.87     62.27 o 
   1  17   8       21.27       89.01     48.59 o 
   2  17   8      395.98      265.83     60.82 o 
   3  17   8      126.57      105.43     59.43 o 
   4  17   8      179.59      260.63     66.23 o 
   5  17   8       52.17      121.03     63.90 o 
   6  17   8      374.88      281.04     55.29 o 
   7  17   8      206.85      772.25     69.73 o 
 -10  18   8       71.52      382.25     92.47 o 
  -9  18   8        0.41      -67.39     77.76 o 
  -8  18   8        0.26      -36.92     79.26 o 
  -7  18   8      121.29      265.76     71.93 o 
  -6  18   8      314.18      501.61     85.68 o 
  -5  18   8      206.60      266.84     57.99 o 
  -4  18   8      728.79      706.79    126.67 o 
  -3  18   8      361.05      322.36    101.48 o 
  -2  18   8        3.04       32.21     79.84 o 
  -1  18   8       60.98       72.34    108.89 o 
   0  18   8        3.73       85.88     54.51 o 
   1  18   8      591.94      431.52     62.85 o 
   2  18   8        5.28      -19.91     47.34 o 
   3  18   8       25.55       95.14     56.45 o 
   4  18   8       18.76       74.92     62.06 o 
   5  18   8      619.19      358.70     55.91 o 
   6  18   8        7.80      287.25     60.54 o 
 -10  19   8      464.92      400.13     97.96 o 
  -9  19   8      376.40      309.08     84.03 o 
  -8  19   8        0.40      149.73     82.62 o 
  -7  19   8       90.45      235.71     75.46 o 
  -6  19   8      117.00      217.24     82.70 o 
  -5  19   8       76.15       14.33     37.52 o 
  -4  19   8      254.61      182.63     41.11 o 
  -3  19   8      497.04      486.15     43.83 o 
  -2  19   8      110.31       50.39     79.19 o 
  -1  19   8       78.38       61.23     38.43 o 
   0  19   8       21.53      -47.04     47.04 o 
   1  19   8       36.69       -9.18     54.41 o 
   2  19   8        3.08       69.34     58.33 o 
   3  19   8      388.73      490.59     70.72 o 
   4  19   8        7.09      -12.88     57.09 o 
   5  19   8       25.80        3.79     59.93 o 
   6  19   8       28.61      437.52     68.78 o 
  -9  20   8        0.50       28.07     84.91 o 
  -8  20   8       53.26      233.87     87.39 o 
  -7  20   8      155.90      134.75     71.52 o 
  -6  20   8      920.33      732.37     87.52 o 
  -5  20   8        0.01      -40.68     69.01 o 
  -4  20   8      338.98      250.12     68.51 o 
  -3  20   8       82.83       45.39    103.46 o 
  -2  20   8       48.11       88.25     96.81 o 
  -1  20   8      439.45      452.76     80.46 o 
   0  20   8      191.78      183.88     51.60 o 
   1  20   8       50.12       88.80     47.21 o 
   2  20   8        4.27       63.98     56.33 o 
   3  20   8      375.02      327.60     65.64 o 
   4  20   8       59.25      -35.28     58.35 o 
   5  20   8      120.60      329.43     65.54 o 
   6  20   8      136.22      133.44     53.00 o 
  -9  21   8        2.62      205.11     94.20 o 
  -8  21   8       51.43      245.51     90.57 o 
  -7  21   8      193.87      148.15     64.64 o 
  -6  21   8      207.83       46.47     76.98 o 
  -5  21   8       70.10      179.26     77.61 o 
  -4  21   8       15.80       85.11     38.79 o 
  -3  21   8       95.44      159.80     42.54 o 
  -2  21   8        0.10       87.55     40.14 o 
  -1  21   8       67.92       99.87     38.09 o 
   0  21   8       62.67      176.52     56.34 o 
   1  21   8      264.77      360.65     66.26 o 
   2  21   8      122.53       93.19     55.54 o 
   3  21   8        2.91      -57.26     57.26 o 
   4  21   8       64.14       86.50     50.61 o 
   5  21   8       23.98       86.73     52.15 o 
   6  21   8      140.16        9.10     57.73 o 
  -9  22   8       14.30      288.20     98.66 o 
  -8  22   8       82.71      237.80     82.84 o 
  -7  22   8      148.82       43.69     69.73 o 
  -6  22   8      412.29      324.78     86.87 o 
  -5  22   8       60.43      255.97     83.09 o 
  -4  22   8        6.39       83.71     39.96 o 
  -3  22   8        0.81       43.59     54.11 o 
  -2  22   8        4.17       65.97     40.74 o 
  -1  22   8      194.70      294.43     43.75 o 
   0  22   8      221.01      342.52     56.46 o 
   1  22   8       28.29       10.81     50.21 o 
   2  22   8      192.33       74.88     56.97 o 
   3  22   8      109.16      125.46     56.82 o 
   4  22   8        9.43      245.18     66.63 o 
   5  22   8        5.57       48.33     58.71 o 
  -8  23   8        4.61      -69.96     69.96 o 
  -7  23   8      378.02      280.53     80.98 o 
  -6  23   8      181.64      224.85     77.88 o 
  -5  23   8       99.72      240.46     83.40 o 
  -4  23   8      169.82      140.07    111.61 o 
  -3  23   8      392.98      454.53     43.72 o 
  -2  23   8       39.08       70.89    105.96 o 
  -1  23   8      117.14       92.30     92.03 o 
   0  23   8       72.19      -11.11     50.30 o 
   1  23   8      119.67       45.73     55.60 o 
   2  23   8       84.12      130.81     51.82 o 
   3  23   8      573.41      726.32     74.49 o 
   4  23   8        7.17       33.25     53.19 o 
   5  23   8       42.86      -40.40     54.50 o 
  -8  24   8       46.37        6.24     86.02 o 
  -7  24   8        1.10      -17.90     87.01 o 
  -6  24   8      333.72      502.02     78.86 o 
  -5  24   8      659.14      746.93     88.51 o 
  -4  24   8       58.07       95.65     39.90 o 
  -3  24   8        0.01        1.88     65.24 o 
  -2  24   8       67.78       43.39     55.27 o 
  -1  24   8      131.08       78.97     38.35 o 
   0  24   8      506.82      605.28     69.69 o 
   1  24   8       20.35       91.94     58.78 o 
   2  24   8        1.81      302.73     62.01 o 
   3  24   8      123.21      304.38     64.50 o 
   4  24   8      147.53       43.05     55.04 o 
   5  24   8        1.49      -14.65     49.66 o 
  -8  25   8      223.21       31.63     89.90 o 
  -7  25   8        3.19       52.87     82.16 o 
  -6  25   8        2.53      -39.24     76.95 o 
  -5  25   8       88.53      206.28     71.85 o 
  -4  25   8      157.44      417.86    116.44 o 
  -3  25   8        6.99      232.61    161.92 o 
  -2  25   8      315.07      502.75    148.55 o 
  -1  25   8       13.13       88.87     91.88 o 
   0  25   8       18.84      154.19     50.73 o 
   1  25   8      160.40      503.06     62.50 o 
   2  25   8        2.38      176.31     52.85 o 
   3  25   8      108.12       37.71     46.42 o 
   4  25   8       13.61      -33.17     53.97 o 
  -7  26   8      133.43      407.46     87.63 o 
  -6  26   8       29.80       -1.00     81.16 o 
  -5  26   8      168.72      346.95     90.00 o 
  -4  26   8       21.96       22.10     35.42 o 
  -3  26   8      702.22      825.38    184.32 o 
  -2  26   8       38.99      166.55    157.21 o 
  -1  26   8        6.40      146.07     53.15 o 
   0  26   8        4.93      235.69     58.33 o 
   1  26   8      272.72      335.93     57.27 o 
   2  26   8       47.07      -52.38     52.38 o 
   3  26   8       32.13      -58.74     58.74 o 
   4  26   8       87.55      -51.49     51.49 o 
  -7  27   8      175.54      384.90     97.95 o 
  -6  27   8        6.73      147.63     76.32 o 
  -5  27   8       47.08      175.33     81.79 o 
  -4  27   8      183.43      113.96     66.13 o 
  -3  27   8      194.27      123.74     73.92 o 
  -2  27   8       68.53       -4.12     35.37 o 
  -1  27   8       31.91       69.21     46.85 o 
   0  27   8        7.23      -46.87     46.87 o 
   1  27   8        0.50      -19.53     48.57 o 
   2  27   8      195.65       60.29     55.74 o 
  -6  28   8        7.70      346.41     98.05 o 
  -5  28   8      177.06      194.88     72.81 o 
  -4  28   8       18.48        4.49     67.34 o 
  -3  28   8       25.47      -42.94     42.94 o 
  -2  28   8      135.66       90.22     51.55 o 
   0  28   8      196.84      109.36     51.51 o 
   1  28   8      219.96       98.69     52.23 o 
   3  28   8        2.53      -55.48     55.48 o 
  -6  29   8      179.88      419.96     90.29 o 
  -5  29   8      108.37      104.94     93.90 o 
   1  29   8      238.94      106.78     54.27 o 
   2  29   8      192.25       46.85     58.95 o 
  -5  30   8       16.66      -34.78     69.26 o 
  -3  30   8      191.07       99.38    112.97 o 
  -2  30   8       75.83       24.66     38.03 o 
  -1  30   8       13.74      -53.60     53.60 o 
   0  30   8       56.50      -21.98     54.03 o 
   1  30   8       14.37       29.46     47.70 o 
   2  30   8      288.70      544.58     66.26 o 
  -3  31   8       38.79      348.80    258.38 o 
  -2  31   8       44.83      239.74    118.88 o 
  -1  31   8       30.68      241.42     49.40 o 
   0  31   8      192.29      487.63     58.53 o 
   1  31   8        0.14      394.88     67.52 o 
  -2  32   8       25.78      262.88     72.71 o 
  -1  32   8      142.41      425.07     62.18 o 
 -11   1   9        0.90       72.32    181.07 o 
 -10   1   9      107.04      124.69    108.36 o 
  -9   1   9      125.02       97.81     57.56 o 
  -8   1   9      133.91      126.84     55.98 o 
  -7   1   9      309.80      325.53     42.45 o 
  -6   1   9      972.46      961.83     59.48 o 
  -5   1   9      594.18      648.63     41.68 o 
  -4   1   9       62.08      112.13     40.76 o 
  -3   1   9        1.72       17.66     43.76 o 
  -2   1   9      530.08      469.61     54.59 o 
  -1   1   9      198.96      184.50     32.34 o 
   0   1   9        0.33      -31.36     38.55 o 
   1   1   9      136.90      120.25     38.05 o 
   2   1   9       79.73       46.78     36.41 o 
   3   1   9       33.16       79.90     38.47 o 
   4   1   9      196.25      231.86     40.97 o 
   5   1   9        4.11       53.93     42.54 o 
   6   1   9        0.01       41.03     37.88 o 
   7   1   9      206.90      559.79    123.92 o 
 -11   2   9      146.17      141.85    105.38 o 
 -10   2   9       18.58       99.49     59.31 o 
  -9   2   9       35.46      298.56     66.50 o 
  -8   2   9     1597.46     1812.12    123.64 o 
  -7   2   9       32.73      107.31     65.40 o 
  -6   2   9      210.82      304.53     41.78 o 
  -5   2   9      300.75      408.93     40.98 o 
  -4   2   9      651.51      726.00     73.15 o 
  -3   2   9      445.80      300.54     38.48 o 
  -2   2   9        1.35      -23.18     47.76 o 
  -1   2   9      157.25      119.58     51.52 o 
   0   2   9      141.06      183.96     41.15 o 
   1   2   9      950.23      924.97     86.90 o 
   2   2   9      384.90      262.40     39.90 o 
   3   2   9        3.67       39.23     36.99 o 
   4   2   9        0.56      -40.63     40.63 o 
   5   2   9      933.95     1140.53     55.10 o 
   6   2   9       10.12      -57.55     57.55 o 
   7   2   9      217.01      452.53    189.87 o 
 -11   3   9       75.85       42.85    186.15 o 
 -10   3   9       14.10       39.51    116.37 o 
  -9   3   9        0.02       50.64     56.81 o 
  -8   3   9       49.19       26.18     68.89 o 
  -7   3   9       27.06       20.72     92.83 o 
  -6   3   9       33.09       -1.73     33.75 o 
  -5   3   9      255.15      202.94     45.08 o 
  -4   3   9       26.74       25.08     35.88 o 
  -3   3   9      417.74      389.84     54.82 o 
  -2   3   9      363.86      331.07     41.80 o 
  -1   3   9      743.41      617.74     46.92 o 
   0   3   9      235.56      276.01     64.59 o 
   1   3   9        2.88       42.82     53.40 o 
   2   3   9        0.16        0.03     37.70 o 
   3   3   9       18.44       18.40     37.97 o 
   4   3   9       26.39       50.23     40.58 o 
   5   3   9       37.66       87.33     68.62 o 
   6   3   9       10.02      -58.84     58.84 o 
   7   3   9       20.71      185.18     71.92 o 
 -11   4   9       64.78      202.95     95.82 o 
 -10   4   9        2.92      -40.89     82.32 o 
  -9   4   9      241.57      154.82     63.53 o 
  -8   4   9        9.34      -79.62     79.62 o 
  -7   4   9       15.97      -52.99     52.99 o 
  -6   4   9       97.68       24.05     35.30 o 
  -5   4   9        8.36      -40.60     40.60 o 
  -4   4   9      782.98      630.49     50.35 o 
  -3   4   9     1293.18     1330.43     64.92 o 
  -2   4   9     1140.92     1057.84     52.81 o 
  -1   4   9       56.28       95.22     40.33 o 
   0   4   9      214.62      252.03     58.59 o 
   1   4   9       82.99      106.02     99.17 o 
   2   4   9        0.34      -59.19    109.63 o 
   3   4   9     1092.13      949.18     52.28 o 
   4   4   9       36.52       98.67     42.27 o 
   5   4   9      218.70      103.24     56.96 o 
   6   4   9      201.08      204.78     65.22 o 
   7   4   9      156.75      529.59     84.34 o 
 -11   5   9       21.59      157.96     95.73 o 
 -10   5   9       96.92        4.13     65.51 o 
  -9   5   9        9.43      -42.38     73.06 o 
  -8   5   9      547.62      537.77     77.24 o 
  -7   5   9      292.95      380.77     88.51 o 
  -6   5   9     1189.31     1296.08     59.49 o 
  -5   5   9      569.78      536.81     49.96 o 
  -4   5   9       50.75       73.17     40.58 o 
  -3   5   9       10.49       11.93     55.20 o 
  -2   5   9      179.86      158.51     51.97 o 
  -1   5   9      289.60      325.60     49.75 o 
   0   5   9      904.75      890.13     70.21 o 
   1   5   9        4.04        9.68     36.86 o 
   2   5   9      188.17      184.99     39.86 o 
   3   5   9       25.30       21.55     38.90 o 
   4   5   9        6.86       44.91     40.26 o 
   5   5   9       83.00      -13.85     43.35 o 
   6   5   9      117.07      389.58     65.64 o 
   7   5   9       33.32      230.92     66.30 o 
 -11   6   9       28.68      -72.04     72.04 o 
 -10   6   9       11.10      -81.49     81.49 o 
  -9   6   9      128.81      218.88     90.49 o 
  -8   6   9      435.07      696.01     94.29 o 
  -7   6   9       19.06      124.57     72.71 o 
  -6   6   9        4.49      166.20     46.06 o 
  -5   6   9       57.95      166.52     45.64 o 
  -4   6   9      860.18      854.98     50.41 o 
  -3   6   9      117.97      117.07     41.58 o 
  -2   6   9      159.49       97.44     38.45 o 
  -1   6   9      368.31      257.35     41.13 o 
   0   6   9        8.65       46.74     50.52 o 
   1   6   9      190.24      218.81     50.44 o 
   2   6   9       12.27       82.66     40.63 o 
   3   6   9       31.71       38.80     37.55 o 
   4   6   9       13.81      -42.28     42.28 o 
   5   6   9       23.06       75.94     41.78 o 
   6   6   9        8.92      197.35    164.32 o 
   7   6   9      195.45      163.61     71.21 o 
 -11   7   9       25.86      -81.73     81.73 o 
 -10   7   9        2.82      191.94     88.82 o 
  -9   7   9       13.97      110.95     84.09 o 
  -8   7   9      252.05      354.82     86.41 o 
  -7   7   9      301.28      341.20     88.33 o 
  -6   7   9      409.28      402.23     44.67 o 
  -5   7   9       42.29       10.69     54.60 o 
  -4   7   9       50.23       49.64     39.86 o 
  -3   7   9       25.41       11.19     52.74 o 
  -2   7   9      942.84      925.07    110.29 o 
  -1   7   9      209.12      181.41     43.48 o 
   0   7   9      398.84      482.18     60.93 o 
   1   7   9       69.12       42.92     46.60 o 
   2   7   9        3.82       10.93     49.64 o 
   3   7   9        0.04       92.27     42.31 o 
   4   7   9       51.42      -68.64     68.64 o 
   5   7   9       92.69      263.59     48.40 o 
   6   7   9       37.93       72.01    163.34 o 
   7   7   9       30.78      154.61     71.84 o 
 -10   8   9        4.37      288.74     82.56 o 
  -9   8   9      280.98      380.17     84.67 o 
  -8   8   9        7.75      -60.91     74.99 o 
  -7   8   9      172.66       29.32     69.18 o 
  -6   8   9      324.55      296.21     42.49 o 
  -5   8   9      223.50       92.65     92.22 o 
  -4   8   9      475.93      390.59     51.22 o 
  -3   8   9     1130.43     1097.94     74.53 o 
  -2   8   9      440.55      493.08     48.58 o 
  -1   8   9      320.29      368.88     60.59 o 
   0   8   9       78.24        4.10     52.74 o 
   1   8   9      113.33       63.15     51.06 o 
   2   8   9        0.02       80.07     55.38 o 
   3   8   9      689.22      618.49     83.55 o 
   4   8   9        6.06        7.52     40.12 o 
   5   8   9        1.75      -35.05     70.57 o 
   6   8   9      101.44       69.91     43.28 o 
   7   8   9       68.02      205.23     67.97 o 
 -10   9   9      127.93      232.97     79.52 o 
  -9   9   9      144.03       78.77     84.58 o 
  -8   9   9      315.57       24.16     85.26 o 
  -7   9   9        0.87      -72.65     74.90 o 
  -6   9   9       96.04      228.31     78.95 o 
  -5   9   9      206.76      346.63     43.20 o 
  -4   9   9       26.21       52.02     53.92 o 
  -3   9   9      696.69      686.13     83.92 o 
  -2   9   9        2.02      -23.48     43.65 o 
  -1   9   9      244.18      187.52     38.11 o 
   0   9   9      357.93      305.78     63.26 o 
   1   9   9      345.03      456.26     65.70 o 
   2   9   9       66.55       71.35     62.77 o 
   3   9   9        4.57       12.20     60.17 o 
   4   9   9       19.44      176.98     79.68 o 
   5   9   9       26.84      -55.83     55.83 o 
   6   9   9      233.70      319.30     69.44 o 
 -10  10   9      102.51      -22.20     85.19 o 
  -8  10   9       81.31      156.85     77.55 o 
  -7  10   9        1.29       27.24     73.77 o 
  -6  10   9      346.19      321.24    139.92 o 
  -5  10   9       53.27       90.24    104.78 o 
  -4  10   9      183.99      176.91     49.83 o 
  -3  10   9      113.63      155.28     40.87 o 
  -2  10   9      168.05      197.85     77.57 o 
  -1  10   9      455.66      431.39     87.47 o 
   0  10   9      332.45      425.47     65.71 o 
   1  10   9       47.71       79.44     50.08 o 
   2  10   9        0.03      -25.43     49.85 o 
   3  10   9      300.12      381.43     68.66 o 
   4  10   9        0.61      158.72     90.59 o 
   5  10   9       43.04      -19.20     43.14 o 
   6  10   9      120.96      288.85     71.43 o 
  -9  11   9       33.17       92.73     74.08 o 
  -8  11   9      370.66      581.00     81.67 o 
  -7  11   9        4.83      135.85     66.72 o 
  -6  11   9      184.90      136.73     80.95 o 
  -5  11   9      131.57       95.98     38.48 o 
  -4  11   9      383.92      381.85     44.70 o 
  -3  11   9       48.93       27.08     38.96 o 
  -2  11   9      109.42      139.70     41.62 o 
  -1  11   9       52.14       62.71     42.59 o 
   0  11   9       27.38       55.38     53.68 o 
   1  11   9      199.80      145.22     53.15 o 
   2  11   9        0.32       -4.23     54.68 o 
   3  11   9       52.96      151.45     53.95 o 
   4  11   9     1252.59     1332.90    268.08 o 
   5  11   9      111.46      128.63     40.12 o 
   6  11   9       28.45       46.77     52.90 o 
 -10  12   9       92.43      -32.73     88.93 o 
  -9  12   9      402.64      630.22     84.69 o 
  -8  12   9       94.42      198.60     86.12 o 
  -7  12   9       99.25      124.10     75.11 o 
  -6  12   9      357.66      268.33     66.20 o 
  -5  12   9        0.41       16.47    131.89 o 
  -4  12   9       23.62       58.74     86.00 o 
  -3  12   9      440.43      496.40    123.14 o 
  -2  12   9        2.62        4.94     43.13 o 
  -1  12   9      517.94      471.66    113.40 o 
   0  12   9       14.33      -47.08     50.44 o 
   1  12   9      579.98      600.43     69.42 o 
   2  12   9      260.46      315.35     66.79 o 
   3  12   9      237.88      212.06     63.44 o 
   4  12   9      215.64      176.64     57.34 o 
   5  12   9      121.35      391.47     73.91 o 
 -10  13   9        0.94      180.75     90.67 o 
  -9  13   9       56.53      156.54     83.47 o 
  -8  13   9        0.61      -72.28     86.60 o 
  -7  13   9       99.43      -64.26     80.32 o 
  -6  13   9       80.75      -31.27     73.10 o 
  -5  13   9      242.89      223.39     55.36 o 
  -4  13   9       42.98       21.12     39.74 o 
  -3  13   9        0.21      -16.26     38.59 o 
  -2  13   9        0.13      -41.50     41.50 o 
  -1  13   9       59.21      -43.62     58.50 o 
   0  13   9       84.62      104.57     56.89 o 
   1  13   9      192.51      270.58     61.44 o 
   2  13   9        0.98       -5.59     47.79 o 
   3  13   9       59.81        9.22     52.49 o 
   4  13   9       31.43      173.31     69.24 o 
   5  13   9       22.05      291.52     65.38 o 
   6  13   9       40.44       40.31     66.09 o 
 -10  14   9       66.98      206.25     89.42 o 
  -9  14   9      213.63      114.65     86.71 o 
  -8  14   9      119.97      -17.62     85.51 o 
  -6  14   9        7.90       15.68     73.38 o 
  -5  14   9       27.08       11.20     78.98 o 
  -4  14   9      136.62      136.22    106.37 o 
  -3  14   9       55.75       53.83     55.77 o 
  -2  14   9      150.33      217.91     45.05 o 
  -1  14   9     1353.12     1448.77     82.47 o 
   0  14   9        1.69      139.98     58.90 o 
   1  14   9     2025.61     2142.68     90.92 o 
   2  14   9      358.06      238.65     60.42 o 
   3  14   9      102.85       92.97     64.50 o 
   4  14   9       48.02       79.71     55.68 o 
   5  14   9      207.96       76.59     64.87 o 
   6  14   9       90.38      192.12     58.24 o 
  -8  15   9       34.56      -42.99     75.96 o 
  -7  15   9       93.52      207.09     73.03 o 
  -6  15   9      139.37      265.76     73.11 o 
  -5  15   9        5.64      168.12     43.65 o 
  -4  15   9      473.15      556.40     50.27 o 
  -3  15   9        3.75       56.93     41.17 o 
  -2  15   9      555.31      784.35    106.80 o 
  -1  15   9       19.09       75.52     52.88 o 
   0  15   9      822.92      870.33     69.23 o 
   1  15   9      494.05      374.82     67.44 o 
   2  15   9       30.13      -35.03     54.87 o 
   3  15   9      138.18      280.42     64.33 o 
   4  15   9      579.48      502.72     73.95 o 
   5  15   9        2.63      -31.46     61.95 o 
   6  15   9       45.44      369.29     74.28 o 
  -9  16   9       91.79      -90.70     90.70 o 
  -8  16   9      120.72      232.09     78.96 o 
  -7  16   9      340.48      520.27     78.52 o 
  -6  16   9       34.88       81.60     68.78 o 
  -5  16   9      264.50      357.29     46.16 o 
  -4  16   9      835.41      881.25     78.33 o 
  -3  16   9       40.64       40.72     40.30 o 
  -2  16   9        3.88      -15.16     37.86 o 
  -1  16   9       71.76        9.64     51.22 o 
   0  16   9      131.47       95.43     54.33 o 
   1  16   9      356.75      401.23     69.39 o 
   2  16   9      146.37      226.75     55.50 o 
   3  16   9      157.68      155.72     59.45 o 
   4  16   9       11.27      -44.04     56.91 o 
   5  16   9      153.45      303.03     63.27 o 
  -9  17   9       55.60       50.74     92.63 o 
  -8  17   9       31.38      218.93     83.30 o 
  -7  17   9      115.97      199.87     74.63 o 
  -6  17   9      179.20      106.61     72.85 o 
  -5  17   9        6.87      -66.58     68.23 o 
  -4  17   9      146.05       34.52     43.25 o 
  -3  17   9      198.61       51.32     44.31 o 
  -2  17   9      196.72       89.23     39.20 o 
  -1  17   9      316.27      183.00     60.41 o 
   0  17   9        0.33       84.58     61.29 o 
   1  17   9      150.15      307.14     60.09 o 
   2  17   9      272.83      446.87     70.14 o 
   3  17   9      161.63       42.99     57.74 o 
   4  17   9      184.83      174.57     62.30 o 
   5  17   9       71.92      258.86     71.56 o 
  -9  18   9       51.85      302.54    100.21 o 
  -8  18   9        6.78      184.38     79.91 o 
  -7  18   9        0.62      -67.57     78.09 o 
  -6  18   9       30.98      -75.13     75.13 o 
  -5  18   9       31.23       15.85     89.90 o 
  -4  18   9       38.22       14.93     50.18 o 
  -3  18   9      368.49      495.25     88.85 o 
  -2  18   9       89.59       64.24     52.52 o 
  -1  18   9      276.65      397.63     65.83 o 
   0  18   9      286.81      417.66     68.66 o 
   1  18   9      358.56      466.70     71.99 o 
   2  18   9       24.83      -35.94     45.06 o 
   3  18   9      230.19      273.80     67.84 o 
   4  18   9       27.74      222.86     68.06 o 
   5  18   9        0.58      -48.40     63.99 o 
  -8  19   9       24.21       42.44     77.67 o 
  -7  19   9       20.29      -48.51     76.04 o 
  -6  19   9      238.16      185.47     80.59 o 
  -5  19   9        8.09       95.95     74.73 o 
  -4  19   9        0.17      146.93     45.62 o 
  -3  19   9        2.94      104.81     43.11 o 
  -2  19   9      630.63      870.21     56.11 o 
  -1  19   9      249.76      300.20     51.98 o 
   0  19   9       83.88       40.90     48.03 o 
   1  19   9       44.60      -43.02     48.78 o 
   2  19   9       32.85       -5.89     62.50 o 
   3  19   9      339.23      419.00     71.13 o 
   4  19   9        0.37       35.56     53.76 o 
   5  19   9        3.96      -53.90     53.90 o 
  -8  20   9        6.80      -86.54     86.54 o 
  -7  20   9        3.16      -73.14     73.14 o 
  -6  20   9      174.48      330.75     83.93 o 
  -5  20   9        0.02      189.92     74.07 o 
  -4  20   9      121.90      159.95    103.07 o 
  -3  20   9        1.25       52.52    100.84 o 
  -2  20   9      330.65      351.10     45.45 o 
  -1  20   9       36.59      -45.64     50.77 o 
   0  20   9      508.83      405.94     64.60 o 
   1  20   9       33.65       14.79     57.64 o 
   2  20   9        1.02       58.18     53.94 o 
   3  20   9      221.00      413.91     75.90 o 
   4  20   9       23.24      -61.07     61.07 o 
  -7  21   9       21.17       80.41     69.09 o 
  -6  21   9      565.22      684.42     90.03 o 
  -5  21   9        1.03      205.71     72.49 o 
  -4  21   9       19.55        2.76     59.34 o 
  -3  21   9      212.02      126.49     81.85 o 
  -2  21   9       45.56       58.81     41.48 o 
  -1  21   9      297.31      234.99     64.30 o 
   0  21   9      201.84      275.46     61.55 o 
   1  21   9      273.31      440.55     69.73 o 
   2  21   9        5.99      150.33     70.79 o 
   3  21   9        0.03      -51.27     51.27 o 
   4  21   9       17.60      -63.00     63.00 o 
  -8  22   9       46.42      -70.59    105.36 o 
  -7  22   9       19.89      180.37     76.75 o 
  -6  22   9      360.60      558.16     84.35 o 
  -5  22   9      559.52      555.35     79.73 o 
  -4  22   9       47.76       91.22     52.55 o 
  -3  22   9      345.20      469.28    121.45 o 
  -2  22   9      171.05      145.45     50.84 o 
  -1  22   9       77.72      202.18     58.59 o 
   0  22   9        1.06      212.10     63.76 o 
   1  22   9        6.61      228.50     63.07 o 
   2  22   9       25.51      -31.31     53.12 o 
   3  22   9      541.78      405.88     74.44 o 
   4  22   9       66.07      227.64     57.75 o 
  -7  23   9       47.10      374.04     98.91 o 
  -6  23   9       95.40      204.39     83.05 o 
  -5  23   9      144.73       85.67     75.90 o 
  -4  23   9       64.80       84.10    138.67 o 
  -3  23   9      287.47      410.16    197.01 o 
  -2  23   9        6.26      -39.05    221.05 o 
  -1  23   9       17.10      217.53     64.50 o 
   0  23   9      308.85      304.49     64.88 o 
   1  23   9       55.51      -24.80     56.55 o 
   2  23   9        0.13      -63.96     63.96 o 
   3  23   9        0.71       49.56     54.60 o 
  -7  24   9        5.39      261.82    103.29 o 
  -6  24   9        0.89        1.59     84.71 o 
  -5  24   9      176.30      -80.53     80.53 o 
  -4  24   9      215.94       55.75     78.77 o 
  -3  24   9      188.44       37.69     37.38 o 
  -2  24   9        5.36      -37.82     37.82 o 
  -1  24   9       20.47      -58.43     58.43 o 
   0  24   9        8.88      -49.42     49.42 o 
   2  24   9        0.25      114.19     59.24 o 
   3  24   9        1.50      371.54     62.14 o 
  -6  25   9      227.30       -8.37     88.04 o 
  -4  25   9        0.49      -38.10     38.10 o 
  -3  25   9       13.19       35.04     83.11 o 
  -2  25   9       83.28       -0.81     70.15 o 
  -1  25   9       10.86      -26.95     48.55 o 
   0  25   9      491.17      632.45     73.76 o 
   1  25   9       43.47      223.53     54.88 o 
   2  25   9       28.05      465.42     67.27 o 
  -6  26   9      285.90       23.89     75.68 o 
  -5  26   9       37.64      -60.60     74.29 o 
  -4  26   9        2.50      281.80    146.14 o 
  -3  26   9      136.72      474.78     50.37 o 
  -2  26   9      188.99      440.03     48.89 o 
  -1  26   9        1.12      328.79     62.50 o 
   0  26   9      171.82      486.68     60.28 o 
   1  26   9        3.65      628.99     69.34 o 
   2  26   9       87.49      392.15     67.14 o 
  -5  27   9      101.15      250.01     86.10 o 
  -4  27   9        0.78      353.13     50.41 o 
  -3  27   9      146.13      515.89    108.99 o 
  -2  27   9        1.14      394.48     58.70 o 
  -1  27   9       10.45      331.21     50.85 o 
   0  27   9      166.87      556.93     68.34 o 
   1  27   9      120.22      151.91     53.22 o 
  -4  28   9       41.07      431.62     89.15 o 
  -3  28   9      214.36     1352.24    576.10 o 
  -2  28   9       58.86      190.04     53.41 o 
  -1  28   9       10.05      -26.42     56.34 o 
   0  28   9       77.68      -16.74     51.30 o 
 -10   0  10        9.31      289.23     87.72 o 
  -9   0  10        8.19       61.04     89.95 o 
  -8   0  10       35.12       88.67     70.93 o 
  -7   0  10        0.39      155.05    124.03 o 
  -6   0  10      253.45      389.27    169.14 o 
  -5   0  10     1299.25     1465.50     66.04 o 
  -4   0  10      623.98      768.13    119.67 o 
  -3   0  10      903.99     1079.44     59.13 o 
  -2   0  10      191.29      207.88     64.17 o 
  -1   0  10      843.51      785.85     73.30 o 
   0   0  10      194.76      231.89     59.78 o 
   1   0  10      627.42      528.47     73.58 o 
   2   0  10       69.67       89.06     53.84 o 
   3   0  10      158.58      114.48     64.43 o 
   4   0  10     1011.53     1273.56     90.71 o 
   5   0  10        5.53      -11.19     55.98 o 
   6   0  10       36.20      318.78     71.78 o 
 -10   1  10       17.08       79.58    124.36 o 
  -9   1  10       13.22       61.83    174.73 o 
  -8   1  10       55.85      391.13    100.85 o 
  -7   1  10        2.56      235.86     52.48 o 
  -6   1  10      104.48       83.67    113.72 o 
  -5   1  10      123.97      358.72     53.77 o 
  -4   1  10       35.21       61.19     31.35 o 
  -3   1  10        0.06      149.94     57.41 o 
  -2   1  10      658.96      629.64     42.13 o 
  -1   1  10        6.57      -63.61     63.61 o 
   0   1  10        4.63      -17.41     38.58 o 
   1   1  10      233.34      274.64     57.21 o 
   2   1  10        4.00       39.50    111.22 o 
   3   1  10      202.95      219.53     42.82 o 
   4   1  10       18.61       14.99     44.25 o 
   5   1  10        0.24      -79.02    139.01 o 
   6   1  10        1.53      -69.67     69.67 o 
  -9   2  10        5.59      -62.12    100.48 o 
  -8   2  10       41.12       35.18     49.30 o 
  -7   2  10        8.44      -48.43     49.67 o 
  -6   2  10       40.00       -8.58     33.38 o 
  -5   2  10       74.88      -37.23     39.30 o 
  -4   2  10       16.43      -60.69    146.01 o 
  -3   2  10       27.44       13.56     31.73 o 
  -2   2  10       75.87      121.76     63.97 o 
  -1   2  10        0.64       52.46     42.75 o 
   0   2  10      385.80      457.10     86.50 o 
   1   2  10        0.45      -42.26     42.26 o 
   2   2  10      245.21      224.41     39.89 o 
   3   2  10        6.88       51.64     64.62 o 
   4   2  10        0.58      -43.60     43.60 o 
   5   2  10        7.35      216.87     48.96 o 
 -10   3  10       30.73       33.17     78.13 o 
  -9   3  10       16.67      -12.09     55.69 o 
  -8   3  10      321.55      517.61    348.41 o 
  -7   3  10       75.61      180.51    192.54 o 
  -6   3  10       81.49       68.30    184.75 o 
  -5   3  10      305.94      360.49     54.21 o 
  -4   3  10       38.64       38.47     53.64 o 
  -3   3  10       20.31      -40.49     40.49 o 
  -2   3  10      129.40       97.58     41.16 o 
  -1   3  10      338.93      573.59     60.07 o 
   0   3  10       37.91       29.69     38.04 o 
   1   3  10      282.57      330.74     43.56 o 
   2   3  10        7.23        9.59     79.76 o 
   3   3  10       16.83       84.68     43.70 o 
   4   3  10        7.59      -61.47    164.56 o 
   5   3  10      319.74      475.31    123.33 o 
 -10   4  10       42.37      209.38     98.92 o 
  -9   4  10       38.22      222.05     86.60 o 
  -8   4  10      253.52      301.70     80.61 o 
  -7   4  10       26.32       89.08     73.86 o 
  -6   4  10       84.19      112.41     49.03 o 
  -5   4  10      744.31      728.29     53.81 o 
  -4   4  10      631.06      598.60     66.27 o 
  -3   4  10       11.76       74.61     42.60 o 
  -2   4  10      311.86      396.12    147.55 o 
  -1   4  10      343.38      403.33     59.38 o 
   0   4  10       42.41       58.13     98.64 o 
   1   4  10       97.13       83.25     42.58 o 
   2   4  10       34.42       33.33     37.76 o 
   3   4  10       18.49      -21.05     41.73 o 
   4   4  10      343.56      428.70     98.94 o 
   5   4  10       13.78       55.12     67.32 o 
 -10   5  10       10.99      218.46     98.67 o 
  -9   5  10       13.53       47.82     77.40 o 
  -8   5  10       16.32       46.68     84.71 o 
  -7   5  10      103.51      -39.77     81.19 o 
  -6   5  10       48.68      167.62    172.72 o 
  -5   5  10       35.28       52.73     73.53 o 
  -4   5  10       30.73      153.50     75.13 o 
  -3   5  10      119.19      176.73     43.75 o 
  -2   5  10      983.00      909.68    112.56 o 
  -1   5  10        0.19      -43.19     54.93 o 
   0   5  10        3.32       58.58     59.28 o 
   1   5  10       42.23      166.59     42.89 o 
   2   5  10      565.18      484.53    110.61 o 
   3   5  10      104.77       66.57     57.38 o 
   4   5  10        8.68      126.42     64.21 o 
   5   5  10        4.81      -57.80     57.80 o 
  -9   6  10       21.86      -61.09     61.09 o 
  -8   6  10      130.36      -76.79     92.38 o 
  -7   6  10      754.42      621.53     84.94 o 
  -6   6  10        2.17      -43.04    150.71 o 
  -5   6  10        0.29      -58.48    105.40 o 
  -4   6  10       45.88      -30.06     42.98 o 
  -3   6  10       50.48      -28.03     39.22 o 
  -2   6  10        7.65       54.74     88.33 o 
  -1   6  10       63.59       68.87     58.12 o 
   0   6  10      523.02      587.22     64.88 o 
   1   6  10      244.89      380.48    157.73 o 
   2   6  10      964.57      964.23     98.85 o 
   3   6  10       21.57       38.56     62.94 o 
   4   6  10       11.27       44.56     79.84 o 
   5   6  10      158.10       43.91    144.92 o 
  -9   7  10       61.01      -72.88     72.88 o 
  -8   7  10        0.24       29.11     76.64 o 
  -7   7  10       99.67      128.14     92.24 o 
  -6   7  10        7.30       -1.29     74.80 o 
  -5   7  10      452.91      420.76    141.83 o 
  -4   7  10      544.52      586.13     47.11 o 
  -3   7  10      170.30      178.84     38.71 o 
  -2   7  10       81.18       72.72    102.80 o 
  -1   7  10        0.50      144.21     57.90 o 
   0   7  10       85.75       78.28     59.56 o 
   1   7  10        0.38      -25.82     42.03 o 
   2   7  10      122.10      185.23     44.75 o 
   3   7  10       70.22      127.59     41.45 o 
   4   7  10        0.15      -52.28     52.28 o 
   5   7  10      307.83      585.39    130.14 o 
  -9   8  10        0.08       28.15     89.39 o 
  -8   8  10       19.46      204.47     92.73 o 
  -7   8  10       59.61      236.21     90.56 o 
  -6   8  10        0.08      159.32     56.25 o 
  -5   8  10        4.54       86.22     77.57 o 
  -4   8  10        3.94       79.54     74.81 o 
  -3   8  10       12.97      113.16     44.65 o 
  -2   8  10      116.61       90.62     84.00 o 
  -1   8  10        0.00      -35.07     54.03 o 
   0   8  10        7.77      -60.89     60.89 o 
   1   8  10       19.01       39.23     56.92 o 
   2   8  10      189.87      357.18     51.35 o 
   3   8  10       66.76       -8.05     47.93 o 
   4   8  10       11.49      -79.47    142.55 o 
   5   8  10        2.30      194.07    168.12 o 
  -9   9  10        6.51      299.06    101.30 o 
  -8   9  10       68.39      227.69     94.99 o 
  -7   9  10        0.64      143.59     75.03 o 
  -6   9  10        5.85      120.48     49.89 o 
  -5   9  10      231.49      402.52    155.59 o 
  -4   9  10      115.50      191.17     43.74 o 
  -3   9  10      144.60      222.14     64.35 o 
  -2   9  10       30.07       43.27     63.65 o 
  -1   9  10      104.62        9.20     55.36 o 
   0   9  10       22.61       87.27     53.31 o 
   1   9  10        0.25       78.08     57.93 o 
   2   9  10      178.81      147.52     63.19 o 
   3   9  10        0.39       44.48     95.55 o 
   4   9  10       16.54       71.27    122.96 o 
   5   9  10        9.70       94.50     60.57 o 
  -9  10  10       10.17      123.04     87.59 o 
  -8  10  10      119.74      215.65     91.96 o 
  -7  10  10      247.06      133.51     83.03 o 
  -6  10  10       26.61      -55.33     55.33 o 
  -5  10  10       71.31      -44.34     45.43 o 
  -4  10  10       35.27      -36.09     44.00 o 
  -3  10  10      423.60      338.69     48.79 o 
  -2  10  10      109.24      189.17    130.52 o 
  -1  10  10      306.30      319.03     62.09 o 
   0  10  10      122.81      308.38     64.80 o 
   1  10  10      157.50      160.10     63.44 o 
   2  10  10      388.85      300.13     67.36 o 
   3  10  10       16.38      183.99     47.12 o 
   4  10  10      151.67      161.36     48.93 o 
   5  10  10       39.61      -48.41     48.41 o 
  -9  11  10        0.01       37.85     73.03 o 
  -8  11  10      141.11       59.83     80.71 o 
  -7  11  10      128.30       -5.01     86.79 o 
  -6  11  10      192.52      221.86    105.51 o 
  -5  11  10      135.32       37.23     42.25 o 
  -4  11  10      517.40      431.89     67.79 o 
  -3  11  10       25.90      -76.91    150.93 o 
  -2  11  10      367.10      428.14    116.15 o 
  -1  11  10       19.79      154.89     56.07 o 
   0  11  10       28.20      -29.41     62.53 o 
   1  11  10       53.91      -51.42     51.42 o 
   2  11  10      129.92      114.41     56.16 o 
   3  11  10       31.31      195.16     44.80 o 
   4  11  10       16.26      115.78     65.96 o 
   5  11  10      192.45      209.60     64.18 o 
  -8  12  10       36.38      -77.52     77.52 o 
  -7  12  10       38.61       60.95     81.59 o 
  -6  12  10      350.70      374.74     88.92 o 
  -5  12  10      183.69      531.16    143.18 o 
  -4  12  10      234.89      443.29    127.31 o 
  -3  12  10       76.63      202.64     73.30 o 
  -2  12  10      402.59      366.82    104.42 o 
  -1  12  10       96.44        0.79     58.13 o 
   1  12  10      172.08      223.00     67.03 o 
   2  12  10        0.07      136.03     64.81 o 
   3  12  10       18.94       33.61     64.39 o 
   4  12  10      145.74      341.02    205.32 o 
   5  12  10       10.92      295.33     79.36 o 
  -8  13  10       33.80      149.37     92.20 o 
  -7  13  10       21.91      168.47     73.66 o 
  -6  13  10       37.91      332.66     93.85 o 
  -5  13  10      102.88      128.30     67.77 o 
  -4  13  10      119.07      153.06    165.11 o 
  -3  13  10      604.29      490.89    120.68 o 
  -2  13  10      110.32      106.63    107.40 o 
  -1  13  10       56.64      -36.03     60.36 o 
   0  13  10       52.94      111.05     62.17 o 
   1  13  10      322.96      495.67     68.53 o 
   2  13  10      109.79      131.59     55.13 o 
   3  13  10       36.15      -52.90     52.90 o 
   4  13  10      132.40      453.26    149.67 o 
  -8  14  10       13.59      298.84     97.73 o 
  -7  14  10       32.55      160.31     73.38 o 
  -6  14  10       23.18       57.68     86.21 o 
  -5  14  10       26.08      -93.28    146.83 o 
  -4  14  10        2.33      -41.08     54.19 o 
  -3  14  10        0.05      245.58     77.44 o 
  -2  14  10      194.90      132.40     57.41 o 
  -1  14  10      259.44      276.19     59.70 o 
   0  14  10      100.16      251.08     64.35 o 
   1  14  10       39.35      133.17     65.19 o 
   2  14  10        0.05      -33.31     63.28 o 
   3  14  10        7.38       57.69     60.83 o 
   4  14  10      227.00      513.84     55.45 o 
  -8  15  10        6.95      295.12     98.90 o 
  -7  15  10        8.31      -12.25     81.67 o 
  -6  15  10        3.97      -45.27     77.12 o 
  -5  15  10       74.02       70.32     75.64 o 
  -4  15  10       52.45       13.59     42.89 o 
  -3  15  10      182.86      171.75     74.76 o 
  -2  15  10       62.22      182.21     58.76 o 
  -1  15  10       54.98      208.79     66.84 o 
   0  15  10       19.10      136.72     56.45 o 
   1  15  10      101.78        2.28     61.28 o 
   2  15  10      223.19      206.17     55.72 o 
   3  15  10        2.41      145.78     60.35 o 
   4  15  10       25.15      -53.43     53.43 o 
  -8  16  10        8.93       -2.59     98.15 o 
  -7  16  10       28.46      -52.27     87.78 o 
  -6  16  10      127.25      -57.15     73.02 o 
  -5  16  10      141.63      234.23    148.65 o 
  -4  16  10      214.69      329.43    153.91 o 
  -3  16  10       51.96       74.97    135.31 o 
  -2  16  10      302.09      348.37     71.36 o 
  -1  16  10      212.77      186.51     60.12 o 
   0  16  10        0.44      -61.00     61.00 o 
   1  16  10       30.59       26.10     57.93 o 
   2  16  10      138.70      275.59     67.25 o 
   3  16  10       52.57      123.55     66.41 o 
   4  16  10       74.72      -17.27     65.32 o 
  -8  17  10      131.97      -94.68     94.68 o 
  -6  17  10        0.01      -48.52     72.02 o 
  -5  17  10       76.10      -44.39    152.64 o 
  -4  17  10       14.41      -65.08    163.03 o 
  -3  17  10        0.51      -58.55     58.55 o 
  -2  17  10      333.02      255.58     62.15 o 
  -1  17  10       81.95       -0.41     50.68 o 
   0  17  10       12.13        3.30     50.13 o 
   1  17  10      324.16      519.03     78.16 o 
   2  17  10        2.63       47.46     54.82 o 
   3  17  10       47.96      -67.67     67.67 o 
  -7  18  10       71.61       85.74     95.59 o 
  -6  18  10        9.46      137.42     76.20 o 
  -5  18  10        8.40       41.93    229.49 o 
  -4  18  10       24.43      329.44     89.89 o 
  -3  18  10       66.77      143.57    258.61 o 
  -2  18  10       48.87       23.63     49.36 o 
  -1  18  10      169.09      277.03     64.47 o 
   0  18  10      122.25      299.33     71.18 o 
   1  18  10      202.84      377.45     64.00 o 
   2  18  10      139.22       89.17     60.95 o 
   3  18  10       46.36      -54.84     54.84 o 
  -7  19  10       73.14      319.43    101.89 o 
  -6  19  10      172.90      419.29     83.25 o 
  -5  19  10        4.76      337.66     52.63 o 
  -4  19  10      350.57      635.10     96.40 o 
  -3  19  10       31.06      226.10     83.93 o 
  -2  19  10        2.00      194.57     65.03 o 
  -1  19  10      225.23      482.20     72.75 o 
   0  19  10       20.66      105.11     64.61 o 
   1  19  10       14.69      -57.43     61.43 o 
   2  19  10      114.28      -16.83     60.65 o 
   3  19  10       55.45      168.69     74.88 o 
  -6  20  10       48.42      161.23     76.64 o 
  -5  20  10       89.52      104.02     95.33 o 
  -4  20  10      836.23      833.99     88.05 o 
  -3  20  10       60.27      180.40     71.37 o 
  -2  20  10      217.99      302.37     63.54 o 
  -1  20  10      114.46       48.24     51.19 o 
   0  20  10      124.26      -56.34     56.34 o 
   1  20  10       38.19      -53.76     53.76 o 
   2  20  10       32.55       63.63     62.68 o 
  -6  21  10      170.40      257.27     81.42 o 
  -5  21  10       19.67      -90.40     90.40 o 
  -4  21  10        9.07      -54.24     54.24 o 
  -3  21  10       13.42      -54.25     54.25 o 
  -2  21  10      185.92      -45.76     45.76 o 
   0  21  10       71.60       10.74     66.13 o 
   1  21  10        6.46       70.04     66.90 o 
   2  21  10        1.90      238.04     72.07 o 
  -4  22  10       17.11      -36.13     65.29 o 
  -3  22  10        4.00      -60.98     60.98 o 
  -2  22  10       72.75      -48.11     59.57 o 
  -1  22  10        5.54      -13.00     54.84 o 
   0  22  10       42.20      203.67     56.34 o 
   1  22  10      166.16      440.48     71.11 o 
  -5  23  10      164.88      -16.97     93.91 o 
  -4  23  10      182.44      531.91    244.36 o 
  -3  23  10        0.06      145.75     99.37 o 
  -2  23  10       67.36      313.40     66.89 o 
  -1  23  10      322.11      545.35     80.80 o 
   0  23  10      284.63      647.28     78.03 o 
   1  23  10       73.78      168.88     69.19 o 
  -4  24  10      186.48      438.60     50.88 o 
  -3  24  10      402.68      757.40     61.05 o 
  -2  24  10       49.33      240.88     69.05 o 
  -1  24  10      104.13      338.88     61.82 o 
   0  24  10      117.46       27.46     62.28 o 
  -8   1  11       17.86      -17.02    266.62 o 
  -7   1  11      181.03      133.24    105.43 o 
  -6   1  11       22.84      102.06     52.02 o 
  -5   1  11      282.73      575.65     82.19 o 
  -4   1  11      131.55      137.62     53.72 o 
  -3   1  11      330.52       78.30     49.73 o 
  -2   1  11       65.81       -7.74     46.00 o 
  -1   1  11        9.87       29.37     59.54 o 
   0   1  11      107.58       67.84    107.82 o 
   1   1  11      498.54      504.46    105.26 o 
   2   1  11       29.49      -30.27     43.67 o 
   3   1  11      235.17      319.76    117.36 o 
   4   1  11       55.83      248.52     76.30 o 
  -8   2  11       86.30      -16.58    103.45 o 
  -7   2  11        0.51      156.73    170.97 o 
  -6   2  11      185.59      411.77     91.82 o 
  -5   2  11       75.51      271.89     52.74 o 
  -4   2  11       27.71      351.96     56.59 o 
  -3   2  11       16.83       18.77     40.42 o 
  -2   2  11      571.26      707.68     75.39 o 
  -1   2  11      267.94      447.11    102.05 o 
   0   2  11      627.40      452.60     71.38 o 
   1   2  11       68.21        2.14     50.88 o 
   2   2  11       71.11      242.86     47.35 o 
   3   2  11       84.57      -21.53     56.55 o 
   4   2  11      149.87      332.02    126.19 o 
  -6   3  11       15.04      -49.86     49.86 o 
  -5   3  11       61.70      -46.50     46.50 o 
  -4   3  11      406.93      485.75     43.10 o 
  -3   3  11       67.04      341.67     43.82 o 
  -2   3  11       45.99      329.93    105.28 o 
  -1   3  11       15.67       39.23     42.54 o 
   0   3  11      571.57      457.19     75.09 o 
   1   3  11       84.69       22.68     62.52 o 
   2   3  11      261.22      315.54     49.17 o 
   3   3  11       58.08      -47.29     47.29 o 
   4   3  11      222.75      266.73     55.72 o 
  -8   4  11       61.88       24.24     87.20 o 
  -7   4  11        2.94       -0.84     89.36 o 
  -6   4  11      101.30      240.82    157.65 o 
  -5   4  11      127.24      162.07    114.10 o 
  -4   4  11      210.31      388.47    237.18 o 
  -3   4  11       46.51      113.52     82.46 o 
  -2   4  11      123.48      266.29    182.87 o 
  -1   4  11       20.76      145.43     61.36 o 
   0   4  11       29.07      -27.65     44.41 o 
   1   4  11       80.01       96.78    103.36 o 
   2   4  11      203.15      191.24     49.64 o 
   3   4  11        4.57      102.98     60.65 o 
  -8   5  11      130.49      723.51    113.35 o 
  -7   5  11      593.41     1028.97    110.45 o 
  -6   5  11        0.30      243.05     61.24 o 
  -5   5  11        0.03      125.32     48.88 o 
  -4   5  11        4.08      -20.07     43.81 o 
  -3   5  11        2.13      -80.75     80.75 o 
  -2   5  11      325.92      241.84     56.97 o 
  -1   5  11      114.05      215.79    107.79 o 
   0   5  11        2.48      146.59     47.33 o 
   1   5  11       64.06       67.23     46.20 o 
   2   5  11      310.54      199.12    121.22 o 
   3   5  11        4.54      146.02     47.33 o 
  -8   6  11       56.55      255.45     95.78 o 
  -7   6  11       42.23      246.41     81.67 o 
  -6   6  11       38.87      180.81     81.83 o 
  -5   6  11        3.61      244.10     87.81 o 
  -4   6  11        6.83      249.14     81.21 o 
  -3   6  11        0.00      -79.47     79.47 o 
  -2   6  11       33.06       83.17     63.95 o 
  -1   6  11      260.18      359.33    154.36 o 
   0   6  11       27.88      151.87     44.94 o 
   1   6  11       11.79      -33.10     70.70 o 
   2   6  11       14.04       42.60    116.41 o 
   3   6  11        1.56       53.39    112.04 o 
  -8   7  11       62.80      150.16     82.42 o 
  -7   7  11      208.01      -50.37     93.57 o 
  -6   7  11        1.26      -30.54     45.79 o 
  -5   7  11        0.00      -38.04     40.79 o 
  -4   7  11       16.13       97.37     61.36 o 
  -3   7  11       13.76      175.55     47.75 o 
  -2   7  11       10.20       97.37     52.18 o 
  -1   7  11      171.24      207.95     67.05 o 
   0   7  11       61.73      -18.12    150.38 o 
   1   7  11       59.14      102.90     44.29 o 
   2   7  11      178.41      246.82     56.47 o 
   3   7  11       28.60      -59.51     59.60 o 
  -6   8  11       18.19      282.82     64.92 o 
  -5   8  11       55.03      296.48     65.43 o 
  -4   8  11      818.92     1077.74    198.20 o 
  -3   8  11      259.15      378.24     53.75 o 
  -2   8  11        2.97       -7.60     59.88 o 
  -1   8  11      105.52      -44.71     54.74 o 
   0   8  11        0.18      -60.10     60.10 o 
   1   8  11       74.25      184.17     74.32 o 
   2   8  11      542.29      559.74     53.43 o 
   3   8  11        0.60      -45.41     45.41 o 
  -8   9  11        0.03     -105.32    105.32 o 
  -7   9  11      219.81      320.62     88.92 o 
  -6   9  11       20.83      -20.39     46.51 o 
  -5   9  11        1.43       25.31     68.70 o 
  -4   9  11        0.90      -87.73    179.62 o 
  -2   9  11       48.15      -59.73     59.73 o 
  -1   9  11      474.54      407.97     74.93 o 
   0   9  11        0.88      134.43     55.61 o 
   1   9  11        1.88       83.43     48.90 o 
   2   9  11      521.76      520.37    188.41 o 
   3   9  11        1.94       77.09     46.26 o 
  -7  10  11        0.79       91.25     82.54 o 
  -6  10  11       77.00      361.66     96.25 o 
  -5  10  11        5.57      198.29     77.51 o 
  -4  10  11       83.54      -51.20    188.55 o 
  -3  10  11       60.96        8.98     57.22 o 
  -2  10  11        2.42       32.24     52.46 o 
  -1  10  11        3.55      175.69     62.71 o 
   0  10  11       42.65      256.39     71.31 o 
   1  10  11       27.09      -56.71     56.71 o 
   2  10  11        0.10       75.78    202.22 o 
   3  10  11       27.53       64.57    162.75 o 
  -7  11  11       64.63      351.85     97.10 o 
  -6  11  11       40.21      502.04    102.44 o 
  -5  11  11       94.38      350.73    130.62 o 
  -4  11  11       12.73      205.39    135.30 o 
  -3  11  11       89.08      242.91     48.81 o 
  -2  11  11      235.72      627.50     81.71 o 
  -1  11  11       65.44      294.47     71.31 o 
   0  11  11       31.16      -50.57     50.57 o 
   2  11  11       97.13      234.20     49.87 o 
   3  11  11      154.33      354.98     58.43 o 
  -7  12  11       62.73      219.33     99.39 o 
  -6  12  11       25.74       40.80     91.90 o 
  -5  12  11        0.03      184.35    107.13 o 
  -4  12  11      229.42      421.79     52.89 o 
  -3  12  11       10.02      336.26     57.36 o 
  -2  12  11      157.73      211.48     65.36 o 
  -1  12  11      209.30        0.44     61.52 o 
   1  12  11      110.03      138.17     59.29 o 
   2  12  11       55.90      304.24     74.67 o 
  -6  13  11      160.33       62.58     88.87 o 
  -5  13  11        2.56      -62.05     62.05 o 
  -4  13  11        0.04      -51.53     51.53 o 
  -3  13  11        4.96      -98.98    137.99 o 
  -2  13  11       62.67      -60.29     60.29 o 
  -1  13  11      230.09      114.91     63.18 o 
   0  13  11       11.77       36.89     54.78 o 
   1  13  11        0.35      283.22     75.99 o 
   2  13  11       36.64       -4.63     57.84 o 
  -6  14  11      129.41       -3.69     83.14 o 
  -4  14  11      174.09      -74.82     91.64 o 
  -3  14  11      305.33      160.44     46.82 o 
  -2  14  11       66.39       32.71     66.74 o 
  -1  14  11      135.50      211.37     71.80 o 
   0  14  11      537.88      865.99     88.82 o 
   1  14  11      111.42       98.51     56.17 o 
  -6  15  11       26.64      135.87     81.30 o 
  -5  15  11      144.63      285.93     51.41 o 
  -4  15  11       32.55       65.87     68.42 o 
  -3  15  11      141.88      287.92     76.70 o 
  -2  15  11       74.25      270.79     61.51 o 
  -1  15  11      314.17      679.89     74.79 o 
   0  15  11        0.92       53.04     50.55 o 
  -6  16  11      131.16      406.64     87.72 o 
  -5  16  11        0.16      345.33     52.98 o 
  -4  16  11        6.94      342.34     53.80 o 
  -3  16  11       29.73      302.53     58.85 o 
  -2  16  11       80.65      310.96     73.46 o 
  -1  16  11       21.42      -70.24     70.24 o 
   1  16  11        4.06      -20.39     58.49 o 
  -5  17  11        0.07      334.65     96.75 o 
  -4  17  11       75.58      154.62    214.87 o 
  -2  17  11      186.59       14.52     61.33 o 
  -1  17  11      388.71      102.45     57.54 o 
   0  17  11       11.55      -36.26     51.79 o 
  -4  18  11      449.29      352.25    130.04 o 
  -3  18  11      148.37      -62.31     62.31 o 
  -2  18  11      122.06       47.53     64.12 o 
  -1  18  11      171.81      223.42     77.54 o 
   0  18  11      194.61      591.66     82.31 o 
  -4  19  11      131.60      116.40    146.13 o 
  -3  19  11      169.37      343.06     56.76 o 
  -2  19  11        7.80      289.99     71.87 o 
  -1  19  11       24.37      217.52     62.31 o 
  -6   0  12       48.42      -68.72     68.72 o 
  -5   0  12      172.25        0.96     65.85 o 
  -4   0  12      121.92      -72.12     72.12 o 
  -3   0  12      647.83      291.65     74.78 o 
  -2   0  12      229.52      225.30     76.55 o 
  -1   0  12      120.21      283.15     63.87 o 
   0   0  12       47.89       79.20     72.43 o 
  -6   1  12      116.31      -44.06     44.06 o 
  -5   1  12       29.42      -77.25     77.25 o 
  -4   1  12      301.15      236.07    147.98 o 
  -3   1  12       22.28      -20.83     45.08 o 
  -2   1  12      127.66      211.52    280.12 o 
  -1   1  12        0.73      102.29    124.74 o 
   0   1  12      547.48      643.22    169.57 o 
   1   1  12        0.01      -47.95     47.95 o 
  -6   2  12       93.58      551.68    121.29 o 
  -5   2  12       34.35        1.28     52.92 o 
  -4   2  12       51.09       14.25     79.04 o 
  -3   2  12        0.33      187.32     98.37 o 
  -2   2  12       58.72      154.49    181.76 o 
  -1   2  12       12.25      -69.14     69.14 o 
   0   2  12        8.52      -33.22     84.32 o 
   1   2  12       44.37      114.72     45.86 o 
  -6   3  12      314.06      895.68     76.62 o 
  -5   3  12      170.56      761.75     80.66 o 
  -4   3  12      159.90      381.25     74.34 o 
  -3   3  12        8.12      188.63     48.52 o 
  -2   3  12        7.49      -47.87     47.87 o 
  -1   3  12        5.34      -38.66     38.66 o 
   0   3  12      523.22      527.78    162.06 o 
   1   3  12       98.33      326.42     56.60 o 
  -6   4  12       20.84      282.89     81.45 o 
  -5   4  12        1.40      506.40     83.76 o 
  -4   4  12        0.89      369.90     59.38 o 
  -3   4  12      175.42      497.14    340.89 o 
  -2   4  12       26.60      -45.51    190.03 o 
  -1   4  12       94.50       41.55     47.57 o 
   0   4  12       16.97      211.18     60.46 o 
   1   4  12        0.49       -1.26     49.41 o 
  -5   5  12      117.26      -32.65     92.24 o 
  -4   5  12       65.81      253.81     76.31 o 
  -3   5  12       24.35      287.50    371.28 o 
  -2   5  12       68.70      320.43    123.07 o 
  -1   5  12       19.69      163.81    162.08 o 
   0   5  12      197.68      211.96     72.70 o 
  -5   6  12       17.63      -51.62     51.62 o 
  -4   6  12       99.76      -19.93    228.74 o 
  -3   6  12       17.52      124.53     47.85 o 
  -2   6  12      100.90      468.06     77.31 o 
  -1   6  12      109.85      189.98     88.91 o 
   0   6  12        1.39      -42.68     42.68 o 
  -5   7  12        3.13      132.41    224.41 o 
  -4   7  12      311.29      548.05    355.88 o 
  -3   7  12        1.39      294.06     79.03 o 
  -2   7  12      157.44      355.16     57.51 o 
  -1   7  12        1.36      -11.68    193.03 o 
   0   7  12       55.24       -0.36    108.91 o 
  -5   8  12        0.25      248.01    206.59 o 
  -4   8  12      135.35      164.29     56.05 o 
  -3   8  12       78.77      -62.17     62.17 o 
  -1   8  12       11.96       56.87    109.91 o 
   0   8  12        1.56      321.60    152.52 o 
  -4   9  12        1.64      455.94    101.19 o 
  -3   9  12       10.01      -71.72     71.72 o 
  -2   9  12        8.49      -69.90     69.90 o 
  -1   9  12        3.73      221.85     71.74 o 
  -4  10  12        2.87      -87.14     90.59 o 
  -3  10  12      204.18      204.22     70.34 o 
  -2  10  12       55.22      262.69     66.33 o 
  -1  10  12      227.03      614.46     73.16 o 
  -3  11  12        2.34      334.49     75.64 o 
  -2  11  12        7.27      295.71     80.34 o 
                                                 
